# Supplementary material for: A flexible catheter-based sensor array for upper airway soft tissues pressure monitoring
Source: Nat Commun. 2025 Jan 2;16:287. doi: 10.1038/s41467-024-55088-y (PMC11695590; doi:10.1038/s41467-024-55088-y)
Supplement: Supplementary file 6 — Source Data [file 41467_2024_55088_MOESM6_ESM.xlsx]

## Sheet: Fig.2c
Pressure(mmHg)	ΔR(kΩ)
0	0
1.95312	0.02527
2.1183	0.05295
2.28348	0.08227
2.44866	0.11323
2.61384	0.14581
2.77902	0.18004
2.94419	0.21589
3.10937	0.25337
3.27455	0.29247
3.43973	0.3332
3.60491	0.37556
3.77009	0.41953
3.93527	0.46512
4.10044	0.51232
4.26562	0.56114
4.4308	0.61157
4.59598	0.6636
4.76116	0.71724
4.92634	0.77248
5.09152	0.82932
5.2567	0.88776
5.42187	0.94779
5.58705	1.0094
5.75223	1.0726
5.91741	1.13739
6.08259	1.20375
6.24777	1.27169
6.41295	1.3412
6.57812	1.41228
6.7433	1.48492
6.90848	1.55913
7.07366	1.63489
7.23884	1.7122
7.40402	1.79106
7.5692	1.87147
7.73437	1.95342
7.89955	2.0369
8.06473	2.12192
8.22991	2.20846
8.39509	2.29653
8.56027	2.38611
8.72545	2.47721
8.89062	2.56981
9.0558	2.66392
9.22098	2.75953
9.38616	2.85663
9.55134	2.95522
9.71652	3.0553
9.8817	3.15685
10.0469	3.25988
10.212	3.36437
10.3772	3.47033
10.5424	3.57775
10.7076	3.68662
10.8728	3.79693
11.038	3.90869
11.2031	4.02188
11.3683	4.1365
11.5335	4.25255
11.6987	4.37001
11.8638	4.48889
12.029	4.60917
12.1942	4.73085
12.3594	4.85392
12.5245	4.97838
12.6897	5.10422
12.8549	5.23144
13.0201	5.36003
13.1853	5.48998
13.3505	5.62129
13.5156	5.75394
13.6808	5.88794
13.846	6.02328
14.0112	6.15995
14.1763	6.29794
14.3415	6.43724
14.5067	6.57786
14.6719	6.71978
14.837	6.86299
15.0022	7.0075
15.1674	7.15328
15.3326	7.30034
15.4978	7.44867
15.663	7.59826
15.8281	7.74911
15.9933	7.9012
16.1585	8.05453
16.3237	8.20909
16.4888	8.36488
16.654	8.52189
16.8192	8.68011
16.9844	8.83953
17.1496	9.00015
17.3147	9.16195
17.4799	9.32494
17.6451	9.4891
17.8103	9.65442
17.9754	9.82091
18.1406	9.98854
18.3058	10.1573
18.471	10.3272
18.6362	10.4983
18.8013	10.6704
18.9665	10.8437
19.1317	11.0181
19.2969	11.1935
19.4621	11.3701
19.6272	11.5477
19.7924	11.7264
19.9576	11.9062
20.1228	12.0871
20.2879	12.269
20.4531	12.4519
20.6183	12.6358
20.7835	12.8208
20.9487	13.0068
21.1138	13.1938
21.279	13.3818
21.4442	13.5708
21.6094	13.7608
21.7746	13.9518
21.9397	14.1437
22.1049	14.3366
22.2701	14.5305
22.4353	14.7253
22.6004	14.921
22.7656	15.1176
22.9308	15.3152
23.096	15.5137
23.2612	15.7131
23.4263	15.9134
23.5915	16.1146
23.7567	16.3166
23.9219	16.5195
24.0871	16.7233
24.2522	16.928
24.4174	17.1334
24.5826	17.3398
24.7478	17.5469
24.9129	17.7549
25.0781	17.9637
25.2433	18.1733
25.4085	18.3837
25.5737	18.5949
25.7388	18.8068
25.904	19.0196
26.0692	19.2331
26.2344	19.4473
26.3996	19.6623
26.5647	19.8781
26.7299	20.0946
26.8951	20.3117
27.0603	20.5297
27.2254	20.7483
27.3906	20.9676
27.5558	21.1876
27.721	21.4083
27.8862	21.6297
28.0513	21.8517
28.2165	22.0744
28.3817	22.2978
28.5469	22.5218
28.7121	22.7464
28.8772	22.9716
29.0424	23.1975
29.2076	23.424
29.3728	23.6507
29.5379	23.8774
29.7031	24.1041
29.8683	24.3309
30.0335	24.5576
30.1987	24.7843
30.3638	25.011
30.529	25.2377
30.6942	25.4644
30.8594	25.6911
31.0246	25.9179
31.1897	26.1446
31.3549	26.3713
31.5201	26.598
31.6853	26.8247
31.8504	27.0514
32.0156	27.2781
32.1808	27.5049
32.346	27.7316
32.5112	27.9583
32.6763	28.185
32.8415	28.4117
33.0067	28.6384
33.1719	28.8651
33.3371	29.0919
33.5022	29.3186
33.6674	29.5453
33.8326	29.772
33.9978	29.9987
34.163	30.2254
34.3281	30.4521
34.4933	30.6789
34.6585	30.9056
34.8237	31.1323
34.9888	31.359
35.154	31.5857
35.3192	31.8124
35.4844	32.0391
35.6496	32.2659
35.8147	32.4926
35.9799	32.7193
36.1451	32.946
36.3103	33.1727
36.4755	33.3994
36.6406	33.6262
36.8058	33.8529
36.971	34.0796
37.1362	34.3063
37.3013	34.533
37.4665	34.7597
37.6317	34.9864
37.7969	35.2131
37.9621	35.4399
38.1272	35.6666
38.2924	35.8933
38.4576	36.12
38.6228	36.3467
38.788	36.5734
38.9531	36.8002
39.1183	37.0269
39.2835	37.2536
39.4487	37.4803
39.6138	37.707
39.779	37.9337
39.9442	38.1604
40.1094	38.3872
40.2746	38.6139
40.4397	38.8406
40.6049	39.0673
40.7701	39.294
40.9353	39.5207
41.1005	39.7475
41.2656	39.9742
41.4308	40.2009
41.596	40.4276
41.7612	40.6543
41.9263	40.881
42.0915	41.1077
42.2567	41.3344
42.4219	41.5612
42.5871	41.7879
42.7522	42.0146
42.9174	42.2413
43.0826	42.468
43.2478	42.6947
43.413	42.9215
43.5781	43.1482
43.7433	43.3749
43.9085	43.6016
44.0737	43.8283
44.2388	44.055
44.404	44.2817
44.5692	44.5085
44.7344	44.7352
44.8996	44.9619
45.0647	45.1886
45.2299	45.4153
45.3951	45.642
45.5603	45.8687
45.7255	46.0955
45.8906	46.3222
46.0558	46.5489
46.221	46.7756
46.3862	47.0023
46.5513	47.229
46.7165	47.4558
46.8817	47.6825
47.0469	47.9092
47.2121	48.1359
47.3772	48.3626
47.5424	48.5893
47.7076	48.816
47.8728	49.0427
48.038	49.2695
48.2031	49.4962
48.3683	49.7229
48.5335	49.9496
48.6987	50.1763
48.8638	50.403
49.029	50.6298
49.1942	50.8565
49.3594	51.0832
49.5246	51.3099
49.6897	51.5366
49.8549	51.7633
50.0201	51.99
50.1853	52.2167
50.3505	52.4435
50.5156	52.6702
50.6808	52.8969
50.846	53.1236
51.0112	53.3503
51.1763	53.577
51.3415	53.8038
51.5067	54.0305
51.6719	54.2572
51.8371	54.4839
52.0022	54.7106
52.1674	54.9373
52.3326	55.164
52.4978	55.3908
52.663	55.6175
52.8281	55.8442
52.9933	56.0709
53.1585	56.2976
53.3237	56.5243
53.4888	56.751
53.654	56.9778
53.8192	57.2045
53.9844	57.4312
54.1496	57.6579
54.3147	57.8846
54.4799	58.1113
54.6451	58.3381
54.8103	58.5648
54.9755	58.7915
55.1406	59.0182
55.3058	59.2449
55.471	59.4716
55.6362	59.6983
55.8013	59.925
55.9665	60.1518
56.1317	60.3785
56.2969	60.6052
56.4621	60.8319
56.6272	61.0586
56.7924	61.2853
56.9576	61.5121
57.1228	61.7388
57.288	61.9655
57.4531	62.1922
57.6183	62.4189
57.7835	62.6456
57.9487	62.8723
58.1138	63.0991
58.279	63.3258
58.4442	63.5525
58.6094	63.7792
58.7746	64.0059
58.9397	64.2326
59.1049	64.4594
59.2701	64.6861
59.4353	64.9128
59.6005	65.1395
59.7656	65.3662
59.9308	65.5929
60.096	65.8196
60.2612	66.0464
60.4263	66.2731
60.5915	66.4998
60.7567	66.7265
60.9219	66.9532
61.0871	67.1799
61.2522	67.4066
61.4174	67.6333
61.5826	67.8601
61.7478	68.0868
61.913	68.3135
62.0781	68.5402
62.2433	68.7669
62.4085	68.9936
62.5737	69.2204
62.7388	69.4471
62.904	69.6738
63.0692	69.9005
63.2344	70.1272
63.3996	70.3539
63.5647	70.5806
63.7299	70.8074
63.8951	71.0341
64.0603	71.2608
64.2254	71.4875
64.3906	71.7142
64.5558	71.9409
64.721	72.1676
64.8862	72.3944
65.0513	72.6211
65.2165	72.8478
65.3817	73.0745
65.5469	73.3012
65.7121	73.5279
65.8772	73.7546
66.0424	73.9814
66.2076	74.2081
66.3728	74.4348
66.538	74.6615
66.7031	74.8882
66.8683	75.1149
67.0335	75.3417
67.1987	75.5684
67.3638	75.7951
67.529	76.0218
67.6942	76.2485
67.8594	76.4752
68.0246	76.7019
68.1897	76.9287
68.3549	77.1554
68.5201	77.3821
68.6853	77.6088
68.8505	77.8355
69.0156	78.0622
69.1808	78.2889
69.346	78.5157
69.5112	78.7424
69.6763	78.9691
69.8415	79.1958
70.0067	79.4225
70.1719	79.6492
70.3371	79.876
70.5022	80.1027
70.6674	80.3294
70.8326	80.5561
70.9978	80.7828
71.163	81.0095
71.3281	81.2362
71.4933	81.463
71.6585	81.6897
71.8237	81.9164
71.9888	82.1431
72.154	82.3698
72.3192	82.5965
72.4844	82.8232
72.6496	83.0499
72.8147	83.2767
72.9799	83.5034
73.1451	83.7301
73.3103	83.9568
73.4755	84.1835
73.6406	84.4102
73.8058	84.6369
73.971	84.8637
74.1362	85.0904
74.3013	85.3171
74.4665	85.5438
74.6317	85.7705
74.7969	85.9972
74.9621	86.224
75.1272	86.4507
75.2924	86.6774
75.4576	86.9041
75.6228	87.1308
75.788	87.3575
75.9531	87.5842
76.1183	87.811
76.2835	88.0377
76.4487	88.2644
76.6138	88.4911
76.779	88.7178
76.9442	88.9445
77.1094	89.1713
77.2746	89.398
77.4397	89.6247
77.6049	89.8514
77.7701	90.0781
77.9353	90.3048
78.1005	90.5315
78.2656	90.7583
78.4308	90.985
78.596	91.2117
78.7612	91.4384
78.9263	91.6651
79.0915	91.8918
79.2567	92.1185
79.4219	92.3452
79.5871	92.572
79.7522	92.7987
79.9174	93.0254
80.0826	93.2521
80.2478	93.4788
80.413	93.7055
80.5781	93.9323
80.7433	94.159
80.9085	94.3857
81.0737	94.6124
81.2388	94.8391
81.404	95.0658
81.5692	95.2925
81.7344	95.5193
81.8996	95.746
82.0647	95.9727
82.2299	96.1994
82.3951	96.4261
82.5603	96.6528
82.7255	96.8795
82.8906	97.1063
83.0558	97.333
83.221	97.5597
83.3862	97.7864
83.5513	98.0131
83.7165	98.2398
83.8817	98.4665
84.0469	98.6933
84.2121	98.92
84.3772	99.1467
84.5424	99.3734
84.7076	99.6001
84.8728	99.8268
85.038	100.054
85.2031	100.28
85.3683	100.507
85.5335	100.734
85.6987	100.96
85.8638	101.187
86.029	101.414
86.1942	101.641
86.3594	101.867
86.5246	102.094
86.6897	102.321
86.8549	102.547
87.0201	102.774
87.1853	103.001
87.3505	103.228
87.5156	103.454
87.6808	103.681
87.846	103.908
88.0112	104.134
88.1763	104.361
88.3415	104.588
88.5067	104.815
88.6719	105.041
88.8371	105.268
89.0022	105.495
89.1674	105.721
89.3326	105.948
89.4978	106.175
89.663	106.402
89.8281	106.628
89.9933	106.855
90.1585	107.082
90.3237	107.308
90.4888	107.535
90.654	107.762
90.8192	107.989
90.9844	108.215
91.1496	108.442
91.3148	108.669
91.4799	108.895
91.6451	109.122
91.8103	109.349
91.9755	109.576
92.1406	109.802
92.3058	110.029
92.471	110.256
92.6362	110.482
92.8013	110.709
92.9665	110.936
93.1317	111.163
93.2969	111.389
93.4621	111.616
93.6273	111.843
93.7924	112.069
93.9576	112.296
94.1228	112.523
94.288	112.75
94.4531	112.976
94.6183	113.203
94.7835	113.43
94.9487	113.656
95.1138	113.883
95.279	114.11
95.4442	114.337
95.6094	114.563
95.7746	114.79
95.9398	115.017
96.1049	115.243
96.2701	115.47
96.4353	115.697
96.6005	115.924
96.7656	116.15
96.9308	116.377
97.096	116.604
97.2612	116.83
97.4263	117.057
97.5915	117.284
97.7567	117.511
97.9219	117.737
98.0871	117.964
98.2523	118.191
98.4174	118.417
98.5826	118.644
98.7478	118.871
98.913	119.098
99.0781	119.324
99.2433	119.551
99.4085	119.778
99.5737	120.004
99.7388	120.231
99.904	120.458
100.069	120.685
100.234	120.911
100.4	121.138
100.565	121.365
100.73	121.591
100.895	121.818
101.06	122.045
101.225	122.272
101.391	122.498
101.556	122.725
101.721	122.952
101.886	123.178
102.051	123.405
102.217	123.632
102.382	123.859
102.547	124.085
102.712	124.312
102.877	124.539
103.042	124.765
103.208	124.992
103.373	125.219
103.538	125.446
103.703	125.672
103.868	125.899
104.034	126.126
104.199	126.352
104.364	126.579
104.529	126.806
104.694	127.033
104.859	127.259
105.025	127.486
105.19	127.713
105.355	127.939
105.52	128.166
105.685	128.393
105.85	128.62
106.016	128.846
106.181	129.073
106.346	129.3
106.511	129.526
106.676	129.753
106.842	129.98
107.007	130.207
107.172	130.433
107.337	130.66
107.502	130.887
107.667	131.113
107.833	131.34
107.998	131.567
108.163	131.794
108.328	132.02
108.493	132.247
108.659	132.474
108.824	132.7
108.989	132.927
109.154	133.154
109.319	133.381
109.484	133.607
109.65	133.834
109.815	134.061
109.98	134.287
110.145	134.514
110.31	134.741
110.475	134.968
110.641	135.194
110.806	135.421
110.971	135.648
111.136	135.874
111.301	136.101
111.467	136.328
111.632	136.555
111.797	136.781
111.962	137.008
112.127	137.235
112.292	137.461
112.458	137.688
112.623	137.915
112.788	138.142
112.953	138.368
113.118	138.595
113.284	138.822
113.449	139.048
113.614	139.275
113.779	139.502
113.944	139.729
114.109	139.955
114.275	140.182
114.44	140.409
114.605	140.635
114.77	140.862
114.935	141.089
115.1	141.316
115.266	141.542
115.431	141.769
115.596	141.996
115.761	142.222
115.926	142.449
116.092	142.676
116.257	142.903
116.422	143.129
116.587	143.356
116.752	143.583
116.917	143.809
117.083	144.036
117.248	144.263
117.413	144.49
117.578	144.716
117.743	144.943
117.909	145.17
118.074	145.396
118.239	145.623
118.404	145.85
118.569	146.077
118.734	146.303
118.9	146.53
119.065	146.757
119.23	146.983
119.395	147.21
119.56	147.437
119.725	147.664
119.891	147.89
120.056	148.117
120.221	148.344
120.386	148.571
120.551	148.797
120.717	149.024
120.882	149.251
121.047	149.477
121.212	149.704
121.377	149.931
121.542	150.157
121.708	150.384
121.873	150.611
122.038	150.838
122.203	151.064
122.368	151.291
122.534	151.518
122.699	151.744
122.864	151.971
123.029	152.198
123.194	152.425
123.359	152.651
123.525	152.878
123.69	153.105
123.855	153.332
124.02	153.558
124.185	153.785
124.35	154.012
124.516	154.238
124.681	154.465
124.846	154.692
125.011	154.919
125.176	155.145
125.342	155.372
125.507	155.599
125.672	155.825
125.837	156.052
126.002	156.279
126.167	156.506
126.333	156.732
126.498	156.959
126.663	157.186
126.828	157.412
126.993	157.639
127.159	157.866
127.324	158.093
127.489	158.319
127.654	158.546
127.819	158.773
127.984	158.999
128.15	159.226
128.315	159.453
128.48	159.68
128.645	159.906
128.81	160.133
128.975	160.36
129.141	160.586
129.306	160.813
129.471	161.04
129.636	161.267
129.801	161.493
129.967	161.72
130.132	161.947
130.297	162.173
130.462	162.4
130.627	162.627
130.792	162.854
130.958	163.08
131.123	163.307
131.288	163.534
131.453	163.76
131.618	163.987
131.784	164.214
131.949	164.441
132.114	164.667
132.279	164.894
132.444	165.121
132.609	165.347
132.775	165.574
132.94	165.801
133.105	166.028
133.27	166.254
133.435	166.481
133.6	166.708
133.766	166.934
133.931	167.161
134.096	167.388
134.261	167.615
134.426	167.841
134.592	168.068
134.757	168.295
134.922	168.521
135.087	168.748
135.252	168.975
135.417	169.202
135.583	169.428
135.748	169.655
135.913	169.882
136.078	170.108
136.243	170.335
136.409	170.562
136.574	170.789
136.739	171.015
136.904	171.242
137.069	171.469
137.234	171.695
137.4	171.922
137.565	172.149
137.73	172.376
137.895	172.602
138.06	172.829
138.225	173.056
138.391	173.282
138.556	173.509
138.721	173.736
138.886	173.963
139.051	174.189
139.217	174.416
139.382	174.643
139.547	174.869
139.712	175.096
139.877	175.323
140.042	175.55
140.208	175.776
140.373	176.003
140.538	176.23
140.703	176.456
140.868	176.683
141.034	176.91
141.199	177.137
141.364	177.363
141.529	177.59
141.694	177.817
141.859	178.043
142.025	178.27
142.19	178.497
142.355	178.724
142.52	178.95
142.685	179.177
142.85	179.404
143.016	179.63
143.181	179.857
143.346	180.084
143.511	180.311
143.676	180.537
143.842	180.764
144.007	180.991
144.172	181.217
144.337	181.444
144.502	181.671
144.667	181.898
144.833	182.124
144.998	182.351
145.163	182.578
145.328	182.804
145.493	183.031
145.659	183.258
145.824	183.485
145.989	183.711
146.154	183.938
146.319	184.165
146.484	184.391
146.65	184.618
146.815	184.845
146.98	185.072
147.145	185.298
147.31	185.525
147.475	185.752
147.641	185.978
147.806	186.205
147.971	186.432
148.136	186.659
148.301	186.885
148.467	187.112
148.632	187.339
148.797	187.565
148.962	187.792
149.127	188.019
149.292	188.246
149.458	188.472
149.623	188.699
149.788	188.926
149.953	189.152
150.118	189.379
150.284	189.606
150.449	189.833
150.614	190.059
150.779	190.286
150.944	190.513
151.109	190.739
151.275	190.966
151.44	191.193
151.605	191.42
151.77	191.646
151.935	191.873
152.1	192.1
152.266	192.326
152.431	192.553
152.596	192.78
152.761	193.007
152.926	193.233
153.092	193.46
153.257	193.687
153.422	193.913
153.587	194.14
153.752	194.367
153.917	194.594
154.083	194.82
154.248	195.047
154.413	195.274
154.578	195.5
154.743	195.727
154.909	195.954
155.074	196.181
155.239	196.407
155.404	196.634
155.569	196.861
155.734	197.087
155.9	197.314
156.065	197.541
156.23	197.768
156.395	197.994
156.56	198.221
156.725	198.448
156.891	198.674
157.056	198.901
157.221	199.128
157.386	199.355
157.551	199.581
157.717	199.808
157.882	200.035
158.047	200.261
158.212	200.488
158.377	200.715
158.542	200.942
158.708	201.168
158.873	201.395
159.038	201.622
159.203	201.848
159.368	202.075
159.534	202.302
159.699	202.529
159.864	202.755
160.029	202.982
160.194	203.209
160.359	203.435
160.525	203.662
160.69	203.889
160.855	204.116
161.02	204.342
161.185	204.569
161.35	204.796
161.516	205.022
161.681	205.249
161.846	205.476
162.011	205.703
162.176	205.929
162.342	206.156
162.507	206.383
162.672	206.609
162.837	206.836
163.002	207.063
163.167	207.29
163.333	207.516
163.498	207.743
163.663	207.97
163.828	208.196
163.993	208.423
164.159	208.65
164.324	208.877
164.489	209.103
164.654	209.33
164.819	209.557
164.984	209.783
165.15	210.01
165.315	210.237
165.48	210.464
165.645	210.69
165.81	210.917
165.975	211.144
166.141	211.37
166.306	211.597
166.471	211.824
166.636	212.051
166.801	212.277
166.967	212.504

## Sheet: Fig.2f
h=100μm K=1:1				h=80μm K=1:1				h=50μm K=1:1				h=30μm K=1:1
Scatter Plot		Fitted Curve		Scatter Plot		Fitted Curve		Scatter Plot		Fitted Curve		Scatter Plot		Fitted Curve
Pressure(mmHg)	ΔR(kΩ)	Pressure(mmHg)	ΔR(kΩ)	Pressure(mmHg)	ΔR(kΩ)	Pressure(mmHg)	ΔR(kΩ)	Pressure(mmHg)	ΔR(kΩ)	Pressure(mmHg)	ΔR(kΩ)	Pressure(mmHg)	ΔR(kΩ)	Pressure(mmHg)	ΔR(kΩ)
1.90011	308.711	1.90011	502.615	9.71142	218.218	9.71142	191.534	0.24427	6.15973	0.24427	35.5049	1.90011	333.318	1.90011	683.314
1.90011	492.261	1.93562	503.884	9.71142	193.995	9.73763	191.756	0.24427	2.3701	0.28083	36.241	1.90011	335.613	1.93562	684.301
1.90011	471.927	1.97113	505.154	9.71142	200.268	9.76384	191.979	0.24427	4.4378	0.31738	36.977	1.90011	385.74	1.97113	685.287
1.90011	558.437	2.00665	506.424	9.71142	199.15	9.79005	192.202	0.24427	6.0611	0.35393	37.7131	1.90011	404.715	2.00665	686.273
1.90011	604.304	2.04216	507.694	9.71142	206.538	9.81626	192.425	0.24427	4.57876	0.39049	38.4492	1.90011	477.915	2.04216	687.26
1.90011	641.028	2.07767	508.964	9.71142	208.275	9.84247	192.648	0.24427	3.61373	0.42704	39.1853	1.90011	456.369	2.07767	688.246
1.90011	633.836	2.11318	510.233	9.71142	200.438	9.86868	192.87	0.24427	5.74176	0.46359	39.9213	1.90011	443.707	2.11318	689.232
1.90011	576.25	2.1487	511.503	16.1149	285.892	9.8949	193.093	0.24427	12.6469	0.50015	40.6574	1.90011	469.118	2.1487	690.218
6.23206	1031.44	2.18421	512.773	16.1149	283.442	9.92111	193.316	0.24427	10.7258	0.5367	41.3935	6.23206	1095.52	2.18421	691.205
6.23206	946.85	2.21972	514.043	16.1149	280.437	9.94732	193.539	2.16815	53.218	0.57325	42.1296	6.23206	1020.29	2.21972	692.191
6.23206	922.272	2.25523	515.313	16.1149	276.767	9.97353	193.762	2.16815	62.9872	0.60981	42.8656	6.23206	960.119	2.25523	693.177
6.23206	843.319	2.29075	516.582	16.1149	261.925	9.99974	193.984	2.16815	81.092	0.64636	43.6017	6.23206	1020.59	2.29075	694.163
6.23206	770.863	2.32626	517.852	16.1149	261.228	10.0259	194.207	2.16815	79.7043	0.68292	44.3378	6.23206	948.213	2.32626	695.15
6.23206	747.62	2.36177	519.122	16.1149	265.948	10.0522	194.43	2.16815	59.597	0.71947	45.0739	6.23206	936.289	2.36177	696.136
6.23206	721.17	2.39728	520.392	24.7813	226.384	10.0784	194.653	2.16815	62.3454	0.75602	45.8099	6.23206	829.961	2.39728	697.122
6.23206	632.253	2.4328	521.662	24.7813	232.548	10.1046	194.875	2.16815	55.6178	0.79258	46.546	6.23206	802.259	2.4328	698.109
12.5506	847.269	2.46831	522.931	24.7813	241.624	10.1308	195.098	2.16815	64.7829	0.82913	47.2821	12.5506	1177.94	2.46831	699.095
12.5506	896.885	2.50382	524.201	24.7813	242.375	10.157	195.321	2.16815	58.6138	0.86568	48.0181	12.5506	1123.6	2.50382	700.081
12.5506	824.163	2.53934	525.471	24.7813	249.168	10.1832	195.544	6.45905	170.511	0.90224	48.7542	12.5506	1120.08	2.53934	701.067
12.5506	853.91	2.57485	526.741	24.7813	246.073	10.2094	195.767	6.45905	173.001	0.93879	49.4903	12.5506	1054.01	2.57485	702.054
12.5506	827.531	2.61036	528.011	24.7813	251.203	10.2356	195.989	6.45905	197.754	0.97534	50.2264	12.5506	1105.92	2.61036	703.04
12.5506	819.621	2.64587	529.28	35.8959	322.908	10.2619	196.212	6.45905	186.491	1.0119	50.9624	12.5506	1091.21	2.64587	704.026
12.5506	820.406	2.68139	530.55	35.8959	405.621	10.2881	196.435	6.45905	179.269	1.04845	51.6985	12.5506	1188.12	2.68139	705.012
12.5506	853.374	2.7169	531.82	35.8959	401.332	10.3143	196.658	6.45905	160.736	1.085	52.4346	12.5506	1182.83	2.7169	705.999
20.0451	907.262	2.75241	533.09	35.8959	471.16	10.3405	196.881	6.45905	193.774	1.12156	53.1707	20.0451	1303.61	2.75241	706.985
20.0451	896.325	2.78792	534.36	35.8959	516.642	10.3667	197.103	6.45905	146.449	1.15811	53.9068	20.0451	1336.69	2.78792	707.971
20.0451	909.386	2.82344	535.629	35.8959	531.6	10.3929	197.326	6.45905	179.054	1.19466	54.6428	20.0451	1333.68	2.82344	708.958
20.0451	824.267	2.85895	536.899	35.8959	517.455	10.4191	197.549	13.8325	280.056	1.23122	55.3789	20.0451	1354.06	2.85895	709.944
20.0451	881.688	2.89446	538.169			10.4453	197.772	13.8325	304.82	1.26777	56.115	20.0451	1368.76	2.89446	710.93
20.0451	856.435	2.92998	539.439			10.4715	197.995	13.8325	300.713	1.30432	56.8511	20.0451	1307.62	2.92998	711.916
20.0451	818.835	2.96549	540.709			10.4977	198.217	13.8325	336.769	1.34088	57.5871	20.0451	1259.31	2.96549	712.903
20.0451	779.469	3.001	541.978			10.5239	198.44	13.8325	345.016	1.37743	58.3232	20.0451	1258.74	3.001	713.889
28.7912	1411.03	3.03651	543.248			10.5502	198.663	13.8325	345.142	1.41399	59.0593	28.7912	1311.18	3.03651	714.875
28.7912	1418.97	3.07203	544.518			10.5764	198.886	13.8325	357.006	1.45054	59.7953	28.7912	1322.96	3.07203	715.861
28.7912	1404.9	3.10754	545.788			10.6026	199.109	13.8325	350.418	1.48709	60.5314	28.7912	1295.87	3.10754	716.848
28.7912	1419.61	3.14305	547.058			10.6288	199.331	13.8325	360.362	1.52365	61.2675	28.7912	1301.21	3.14305	717.834
28.7912	1499.52	3.17856	548.327			10.655	199.554	23.2573	491.98	1.5602	62.0036	28.7912	1269.37	3.17856	718.82
28.7912	1451.8	3.21408	549.597			10.6812	199.777	23.2573	510.493	1.59675	62.7396	28.7912	1297.15	3.21408	719.807
28.7912	1391.41	3.24959	550.867			10.7074	200	23.2573	513.845	1.63331	63.4757	28.7912	1302.33	3.24959	720.793
28.7912	1356.27	3.2851	552.137			10.7336	200.223	23.2573	513.885	1.66986	64.2118	28.7912	1401.09	3.2851	721.779
37.3773	1740.68	3.32061	553.407			10.7599	200.445	23.2573	536.78	1.70641	64.9479	37.3773	1600.02	3.32061	722.765
37.3773	2013.4	3.35613	554.676			10.7861	200.668	23.2573	550.191	1.74297	65.6839	37.3773	1799.95	3.35613	723.752
37.3773	2111.17	3.39164	555.946			10.8123	200.891	23.2573	549.272	1.77952	66.42	37.3773	1661.97	3.39164	724.738
37.3773	2036.7	3.42715	557.216			10.8385	201.114	23.2573	544.82	1.81607	67.1561	37.3773	1616.68	3.42715	725.724
37.3773	1975.36	3.46267	558.486			10.8647	201.337	23.2573	568.722	1.85263	67.8922	37.3773	1592.42	3.46267	726.71
37.3773	1905.6	3.49818	559.756			10.8909	201.559	36.7612	697.72	1.88918	68.6282	37.3773	1594.13	3.49818	727.697
37.3773	1907.6	3.53369	561.025			10.9171	201.782	36.7612	711.346	1.92573	69.3643	37.3773	1605.62	3.53369	728.683
37.3773	1878.59	3.5692	562.295			10.9433	202.005	36.7612	720.27	1.96229	70.1004	37.3773	1558.39	3.5692	729.669
		3.60472	563.565			10.9695	202.228	36.7612	724.586	1.99884	70.8365			3.60472	730.656
		3.64023	564.835			10.9957	202.45	36.7612	748.711	2.03539	71.5725			3.64023	731.642
		3.67574	566.105			11.022	202.673	36.7612	781.124	2.07195	72.3086			3.67574	732.628
		3.71125	567.374			11.0482	202.896	36.7612	762.125	2.1085	73.0447			3.71125	733.614
		3.74677	568.644			11.0744	203.119	36.7612	745.605	2.14506	73.7808			3.74677	734.601
		3.78228	569.914			11.1006	203.342	36.7612	770.507	2.18161	74.5168			3.78228	735.587
		3.81779	571.184			11.1268	203.564			2.21816	75.2529			3.81779	736.573
		3.85331	572.454			11.153	203.787			2.25472	75.989			3.85331	737.559
		3.88882	573.723			11.1792	204.01			2.29127	76.725			3.88882	738.546
		3.92433	574.993			11.2054	204.233			2.32782	77.4611			3.92433	739.532
		3.95984	576.263			11.2316	204.456			2.36438	78.1972			3.95984	740.518
		3.99536	577.533			11.2578	204.678			2.40093	78.9333			3.99536	741.505
		4.03087	578.803			11.2841	204.901			2.43748	79.6693			4.03087	742.491
		4.06638	580.072			11.3103	205.124			2.47404	80.4054			4.06638	743.477
		4.10189	581.342			11.3365	205.347			2.51059	81.1415			4.10189	744.463
		4.13741	582.612			11.3627	205.57			2.54714	81.8776			4.13741	745.45
		4.17292	583.882			11.3889	205.792			2.5837	82.6137			4.17292	746.436
		4.20843	585.151			11.4151	206.015			2.62025	83.3497			4.20843	747.422
		4.24394	586.421			11.4413	206.238			2.6568	84.0858			4.24394	748.408
		4.27946	587.691			11.4675	206.461			2.69336	84.8219			4.27946	749.395
		4.31497	588.961			11.4938	206.684			2.72991	85.558			4.31497	750.381
		4.35048	590.231			11.52	206.906			2.76646	86.294			4.35048	751.367
		4.386	591.5			11.5462	207.129			2.80302	87.0301			4.386	752.354
		4.42151	592.77			11.5724	207.352			2.83957	87.7662			4.42151	753.34
		4.45702	594.04			11.5986	207.575			2.87613	88.5022			4.45702	754.326
		4.49253	595.31			11.6248	207.798			2.91268	89.2383			4.49253	755.312
		4.52805	596.58			11.651	208.02			2.94923	89.9744			4.52805	756.299
		4.56356	597.849			11.6772	208.243			2.98579	90.7105			4.56356	757.285
		4.59907	599.119			11.7034	208.466			3.02234	91.4465			4.59907	758.271
		4.63458	600.389			11.7296	208.689			3.05889	92.1826			4.63458	759.257
		4.6701	601.659			11.7559	208.911			3.09545	92.9187			4.6701	760.244
		4.70561	602.929			11.7821	209.134			3.132	93.6548			4.70561	761.23
		4.74112	604.198			11.8083	209.357			3.16855	94.3908			4.74112	762.216
		4.77664	605.468			11.8345	209.58			3.20511	95.1269			4.77664	763.203
		4.81215	606.738			11.8607	209.803			3.24166	95.863			4.81215	764.189
		4.84766	608.008			11.8869	210.025			3.27821	96.5991			4.84766	765.175
		4.88317	609.278			11.9131	210.248			3.31477	97.3351			4.88317	766.161
		4.91869	610.547			11.9393	210.471			3.35132	98.0712			4.91869	767.148
		4.9542	611.817			11.9655	210.694			3.38787	98.8073			4.9542	768.134
		4.98971	613.087			11.9917	210.917			3.42443	99.5434			4.98971	769.12
		5.02522	614.357			12.018	211.139			3.46098	100.279			5.02522	770.106
		5.06074	615.627			12.0442	211.362			3.49753	101.016			5.06074	771.093
		5.09625	616.896			12.0704	211.585			3.53409	101.752			5.09625	772.079
		5.13176	618.166			12.0966	211.808			3.57064	102.488			5.13176	773.065
		5.16727	619.436			12.1228	212.031			3.6072	103.224			5.16727	774.052
		5.20279	620.706			12.149	212.253			3.64375	103.96			5.20279	775.038
		5.2383	621.976			12.1752	212.476			3.6803	104.696			5.2383	776.024
		5.27381	623.245			12.2014	212.699			3.71686	105.432			5.27381	777.01
		5.30933	624.515			12.2277	212.922			3.75341	106.168			5.30933	777.997
		5.34484	625.785			12.2539	213.145			3.78996	106.904			5.34484	778.983
		5.38035	627.055			12.2801	213.367			3.82652	107.64			5.38035	779.969
		5.41586	628.325			12.3063	213.59			3.86307	108.376			5.41586	780.956
		5.45138	629.594			12.3325	213.813			3.89962	109.112			5.45138	781.942
		5.48689	630.864			12.3587	214.036			3.93618	109.848			5.48689	782.928
		5.5224	632.134			12.3849	214.259			3.97273	110.584			5.5224	783.914
		5.55791	633.404			12.4111	214.481			4.00928	111.321			5.55791	784.901
		5.59343	634.674			12.4373	214.704			4.04584	112.057			5.59343	785.887
		5.62894	635.943			12.4635	214.927			4.08239	112.793			5.62894	786.873
		5.66445	637.213			12.4898	215.15			4.11894	113.529			5.66445	787.859
		5.69997	638.483			12.516	215.373			4.1555	114.265			5.69997	788.846
		5.73548	639.753			12.5422	215.595			4.19205	115.001			5.73548	789.832
		5.77099	641.023			12.5684	215.818			4.22861	115.737			5.77099	790.818
		5.8065	642.292			12.5946	216.041			4.26516	116.473			5.8065	791.805
		5.84202	643.562			12.6208	216.264			4.30171	117.209			5.84202	792.791
		5.87753	644.832			12.647	216.486			4.33827	117.945			5.87753	793.777
		5.91304	646.102			12.6732	216.709			4.37482	118.681			5.91304	794.763
		5.94855	647.372			12.6994	216.932			4.41137	119.417			5.94855	795.75
		5.98407	648.641			12.7256	217.155			4.44793	120.153			5.98407	796.736
		6.01958	649.911			12.7519	217.378			4.48448	120.89			6.01958	797.722
		6.05509	651.181			12.7781	217.6			4.52103	121.626			6.05509	798.708
		6.0906	652.451			12.8043	217.823			4.55759	122.362			6.0906	799.695
		6.12612	653.721			12.8305	218.046			4.59414	123.098			6.12612	800.681
		6.16163	654.99			12.8567	218.269			4.63069	123.834			6.16163	801.667
		6.19714	656.26			12.8829	218.492			4.66725	124.57			6.19714	802.654
		6.23266	657.53			12.9091	218.714			4.7038	125.306			6.23266	803.64
		6.26817	658.8			12.9353	218.937			4.74035	126.042			6.26817	804.626
		6.30368	660.07			12.9616	219.16			4.77691	126.778			6.30368	805.612
		6.33919	661.339			12.9878	219.383			4.81346	127.514			6.33919	806.599
		6.37471	662.609			13.014	219.606			4.85001	128.25			6.37471	807.585
		6.41022	663.879			13.0402	219.828			4.88657	128.986			6.41022	808.571
		6.44573	665.149			13.0664	220.051			4.92312	129.722			6.44573	809.557
		6.48124	666.418			13.0926	220.274			4.95968	130.458			6.48124	810.544
		6.51676	667.688			13.1188	220.497			4.99623	131.195			6.51676	811.53
		6.55227	668.958			13.145	220.72			5.03278	131.931			6.55227	812.516
		6.58778	670.228			13.1712	220.942			5.06934	132.667			6.58778	813.503
		6.6233	671.498			13.1974	221.165			5.10589	133.403			6.6233	814.489
		6.65881	672.767			13.2237	221.388			5.14244	134.139			6.65881	815.475
		6.69432	674.037			13.2499	221.611			5.179	134.875			6.69432	816.461
		6.72983	675.307			13.2761	221.834			5.21555	135.611			6.72983	817.448
		6.76535	676.577			13.3023	222.056			5.2521	136.347			6.76535	818.434
		6.80086	677.847			13.3285	222.279			5.28866	137.083			6.80086	819.42
		6.83637	679.116			13.3547	222.502			5.32521	137.819			6.83637	820.406
		6.87188	680.386			13.3809	222.725			5.36176	138.555			6.87188	821.393
		6.9074	681.656			13.4071	222.947			5.39832	139.291			6.9074	822.379
		6.94291	682.926			13.4333	223.17			5.43487	140.027			6.94291	823.365
		6.97842	684.196			13.4596	223.393			5.47142	140.764			6.97842	824.352
		7.01393	685.465			13.4858	223.616			5.50798	141.5			7.01393	825.338
		7.04945	686.735			13.512	223.839			5.54453	142.236			7.04945	826.324
		7.08496	688.005			13.5382	224.061			5.58108	142.972			7.08496	827.31
		7.12047	689.275			13.5644	224.284			5.61764	143.708			7.12047	828.297
		7.15599	690.545			13.5906	224.507			5.65419	144.444			7.15599	829.283
		7.1915	691.814			13.6168	224.73			5.69075	145.18			7.1915	830.269
		7.22701	693.084			13.643	224.953			5.7273	145.916			7.22701	831.255
		7.26252	694.354			13.6692	225.175			5.76385	146.652			7.26252	832.242
		7.29804	695.624			13.6954	225.398			5.80041	147.388			7.29804	833.228
		7.33355	696.894			13.7217	225.621			5.83696	148.124			7.33355	834.214
		7.36906	698.163			13.7479	225.844			5.87351	148.86			7.36906	835.201
		7.40457	699.433			13.7741	226.067			5.91007	149.596			7.40457	836.187
		7.44009	700.703			13.8003	226.289			5.94662	150.332			7.44009	837.173
		7.4756	701.973			13.8265	226.512			5.98317	151.069			7.4756	838.159
		7.51111	703.243			13.8527	226.735			6.01973	151.805			7.51111	839.146
		7.54663	704.512			13.8789	226.958			6.05628	152.541			7.54663	840.132
		7.58214	705.782			13.9051	227.181			6.09283	153.277			7.58214	841.118
		7.61765	707.052			13.9314	227.403			6.12939	154.013			7.61765	842.104
		7.65316	708.322			13.9576	227.626			6.16594	154.749			7.65316	843.091
		7.68868	709.592			13.9838	227.849			6.20249	155.485			7.68868	844.077
		7.72419	710.861			14.01	228.072			6.23905	156.221			7.72419	845.063
		7.7597	712.131			14.0362	228.295			6.2756	156.957			7.7597	846.05
		7.79521	713.401			14.0624	228.517			6.31215	157.693			7.79521	847.036
		7.83073	714.671			14.0886	228.74			6.34871	158.429			7.83073	848.022
		7.86624	715.941			14.1148	228.963			6.38526	159.165			7.86624	849.008
		7.90175	717.21			14.141	229.186			6.42182	159.901			7.90175	849.995
		7.93726	718.48			14.1672	229.409			6.45837	160.638			7.93726	850.981
		7.97278	719.75			14.1935	229.631			6.49492	161.374			7.97278	851.967
		8.00829	721.02			14.2197	229.854			6.53148	162.11			8.00829	852.953
		8.0438	722.29			14.2459	230.077			6.56803	162.846			8.0438	853.94
		8.07932	723.559			14.2721	230.3			6.60458	163.582			8.07932	854.926
		8.11483	724.829			14.2983	230.522			6.64114	164.318			8.11483	855.912
		8.15034	726.099			14.3245	230.745			6.67769	165.054			8.15034	856.899
		8.18585	727.369			14.3507	230.968			6.71424	165.79			8.18585	857.885
		8.22137	728.639			14.3769	231.191			6.7508	166.526			8.22137	858.871
		8.25688	729.908			14.4031	231.414			6.78735	167.262			8.25688	859.857
		8.29239	731.178			14.4293	231.636			6.8239	167.998			8.29239	860.844
		8.3279	732.448			14.4556	231.859			6.86046	168.734			8.3279	861.83
		8.36342	733.718			14.4818	232.082			6.89701	169.47			8.36342	862.816
		8.39893	734.988			14.508	232.305			6.93356	170.207			8.39893	863.802
		8.43444	736.257			14.5342	232.528			6.97012	170.943			8.43444	864.789
		8.46996	737.527			14.5604	232.75			7.00667	171.679			8.46996	865.775
		8.50547	738.797			14.5866	232.973			7.04323	172.415			8.50547	866.761
		8.54098	740.067			14.6128	233.196			7.07978	173.151			8.54098	867.748
		8.57649	741.337			14.639	233.419			7.11633	173.887			8.57649	868.734
		8.61201	742.606			14.6653	233.642			7.15289	174.623			8.61201	869.72
		8.64752	743.876			14.6915	233.864			7.18944	175.359			8.64752	870.706
		8.68303	745.146			14.7177	234.087			7.22599	176.095			8.68303	871.693
		8.71854	746.416			14.7439	234.31			7.26255	176.831			8.71854	872.679
		8.75406	747.686			14.7701	234.533			7.2991	177.567			8.75406	873.665
		8.78957	748.955			14.7963	234.756			7.33565	178.303			8.78957	874.651
		8.82508	750.225			14.8225	234.978			7.37221	179.039			8.82508	875.638
		8.86059	751.495			14.8487	235.201			7.40876	179.775			8.86059	876.624
		8.89611	752.765			14.8749	235.424			7.44531	180.512			8.89611	877.61
		8.93162	754.035			14.9011	235.647			7.48187	181.248			8.93162	878.597
		8.96713	755.304			14.9274	235.87			7.51842	181.984			8.96713	879.583
		9.00265	756.574			14.9536	236.092			7.55497	182.72			9.00265	880.569
		9.03816	757.844			14.9798	236.315			7.59153	183.456			9.03816	881.555
		9.07367	759.114			15.006	236.538			7.62808	184.192			9.07367	882.542
		9.10918	760.383			15.0322	236.761			7.66463	184.928			9.10918	883.528
		9.1447	761.653			15.0584	236.983			7.70119	185.664			9.1447	884.514
		9.18021	762.923			15.0846	237.206			7.73774	186.4			9.18021	885.5
		9.21572	764.193			15.1108	237.429			7.7743	187.136			9.21572	886.487
		9.25123	765.463			15.137	237.652			7.81085	187.872			9.25123	887.473
		9.28675	766.732			15.1632	237.875			7.8474	188.608			9.28675	888.459
		9.32226	768.002			15.1895	238.097			7.88396	189.344			9.32226	889.446
		9.35777	769.272			15.2157	238.32			7.92051	190.081			9.35777	890.432
		9.39329	770.542			15.2419	238.543			7.95706	190.817			9.39329	891.418
		9.4288	771.812			15.2681	238.766			7.99362	191.553			9.4288	892.404
		9.46431	773.081			15.2943	238.989			8.03017	192.289			9.46431	893.391
		9.49982	774.351			15.3205	239.211			8.06672	193.025			9.49982	894.377
		9.53534	775.621			15.3467	239.434			8.10328	193.761			9.53534	895.363
		9.57085	776.891			15.3729	239.657			8.13983	194.497			9.57085	896.349
		9.60636	778.161			15.3992	239.88			8.17638	195.233			9.60636	897.336
		9.64187	779.43			15.4254	240.103			8.21294	195.969			9.64187	898.322
		9.67739	780.7			15.4516	240.325			8.24949	196.705			9.67739	899.308
		9.7129	781.97			15.4778	240.548			8.28604	197.441			9.7129	900.295
		9.74841	783.24			15.504	240.771			8.3226	198.177			9.74841	901.281
		9.78393	784.51			15.5302	240.994			8.35915	198.913			9.78393	902.267
		9.81944	785.779			15.5564	241.217			8.3957	199.649			9.81944	903.253
		9.85495	787.049			15.5826	241.439			8.43226	200.386			9.85495	904.24
		9.89046	788.319			15.6088	241.662			8.46881	201.122			9.89046	905.226
		9.92598	789.589			15.635	241.885			8.50537	201.858			9.92598	906.212
		9.96149	790.859			15.6613	242.108			8.54192	202.594			9.96149	907.198
		9.997	792.128			15.6875	242.331			8.57847	203.33			9.997	908.185
		10.0325	793.398			15.7137	242.553			8.61503	204.066			10.0325	909.171
		10.068	794.668			15.7399	242.776			8.65158	204.802			10.068	910.157
		10.1035	795.938			15.7661	242.999			8.68813	205.538			10.1035	911.144
		10.139	797.208			15.7923	243.222			8.72469	206.274			10.139	912.13
		10.1746	798.477			15.8185	243.445			8.76124	207.01			10.1746	913.116
		10.2101	799.747			15.8447	243.667			8.79779	207.746			10.2101	914.102
		10.2456	801.017			15.8709	243.89			8.83435	208.482			10.2456	915.089
		10.2811	802.287			15.8971	244.113			8.8709	209.218			10.2811	916.075
		10.3166	803.557			15.9234	244.336			8.90745	209.955			10.3166	917.061
		10.3521	804.826			15.9496	244.558			8.94401	210.691			10.3521	918.047
		10.3876	806.096			15.9758	244.781			8.98056	211.427			10.3876	919.034
		10.4231	807.366			16.002	245.004			9.01711	212.163			10.4231	920.02
		10.4587	808.636			16.0282	245.227			9.05367	212.899			10.4587	921.006
		10.4942	809.906			16.0544	245.45			9.09022	213.635			10.4942	921.993
		10.5297	811.175			16.0806	245.672			9.12677	214.371			10.5297	922.979
		10.5652	812.445			16.1068	245.895			9.16333	215.107			10.5652	923.965
		10.6007	813.715			16.1331	246.118			9.19988	215.843			10.6007	924.951
		10.6362	814.985			16.1593	246.341			9.23644	216.579			10.6362	925.938
		10.6717	816.255			16.1855	246.564			9.27299	217.315			10.6717	926.924
		10.7073	817.524			16.2117	246.786			9.30954	218.051			10.7073	927.91
		10.7428	818.794			16.2379	247.009			9.3461	218.787			10.7428	928.896
		10.7783	820.064			16.2641	247.232			9.38265	219.523			10.7783	929.883
		10.8138	821.334			16.2903	247.455			9.4192	220.26			10.8138	930.869
		10.8493	822.604			16.3165	247.678			9.45576	220.996			10.8493	931.855
		10.8848	823.873			16.3427	247.9			9.49231	221.732			10.8848	932.842
		10.9203	825.143			16.369	248.123			9.52886	222.468			10.9203	933.828
		10.9558	826.413			16.3952	248.346			9.56542	223.204			10.9558	934.814
		10.9914	827.683			16.4214	248.569			9.60197	223.94			10.9914	935.8
		11.0269	828.953			16.4476	248.792			9.63852	224.676			11.0269	936.787
		11.0624	830.222			16.4738	249.014			9.67508	225.412			11.0624	937.773
		11.0979	831.492			16.5	249.237			9.71163	226.148			11.0979	938.759
		11.1334	832.762			16.5262	249.46			9.74818	226.884			11.1334	939.745
		11.1689	834.032			16.5524	249.683			9.78474	227.62			11.1689	940.732
		11.2044	835.302			16.5786	249.906			9.82129	228.356			11.2044	941.718
		11.24	836.571			16.6048	250.128			9.85784	229.092			11.24	942.704
		11.2755	837.841			16.631	250.351			9.8944	229.829			11.2755	943.691
		11.311	839.111			16.6573	250.574			9.93095	230.565			11.311	944.677
		11.3465	840.381			16.6835	250.797			9.96751	231.301			11.3465	945.663
		11.382	841.651			16.7097	251.019			10.0041	232.037			11.382	946.649
		11.4175	842.92			16.7359	251.242			10.0406	232.773			11.4175	947.636
		11.453	844.19			16.7621	251.465			10.0772	233.509			11.453	948.622
		11.4885	845.46			16.7883	251.688			10.1137	234.245			11.4885	949.608
		11.5241	846.73			16.8145	251.911			10.1503	234.981			11.5241	950.595
		11.5596	847.999			16.8407	252.133			10.1868	235.717			11.5596	951.581
		11.5951	849.269			16.8669	252.356			10.2234	236.453			11.5951	952.567
		11.6306	850.539			16.8932	252.579			10.2599	237.189			11.6306	953.553
		11.6661	851.809			16.9194	252.802			10.2965	237.925			11.6661	954.54
		11.7016	853.079			16.9456	253.025			10.333	238.661			11.7016	955.526
		11.7371	854.348			16.9718	253.247			10.3696	239.397			11.7371	956.512
		11.7726	855.618			16.998	253.47			10.4062	240.134			11.7726	957.498
		11.8081	856.888			17.0242	253.693			10.4427	240.87			11.8081	958.485
		11.8437	858.158			17.0504	253.916			10.4793	241.606			11.8437	959.471
		11.8792	859.428			17.0766	254.139			10.5158	242.342			11.8792	960.457
		11.9147	860.697			17.1029	254.361			10.5524	243.078			11.9147	961.444
		11.9502	861.967			17.1291	254.584			10.5889	243.814			11.9502	962.43
		11.9857	863.237			17.1553	254.807			10.6255	244.55			11.9857	963.416
		12.0212	864.507			17.1815	255.03			10.662	245.286			12.0212	964.402
		12.0567	865.777			17.2077	255.253			10.6986	246.022			12.0567	965.389
		12.0922	867.046			17.2339	255.475			10.7351	246.758			12.0922	966.375
		12.1278	868.316			17.2601	255.698			10.7717	247.494			12.1278	967.361
		12.1633	869.586			17.2863	255.921			10.8082	248.23			12.1633	968.347
		12.1988	870.856			17.3125	256.144			10.8448	248.966			12.1988	969.334
		12.2343	872.126			17.3387	256.367			10.8813	249.703			12.2343	970.32
		12.2698	873.395			17.365	256.589			10.9179	250.439			12.2698	971.306
		12.3053	874.665			17.3912	256.812			10.9544	251.175			12.3053	972.293
		12.3408	875.935			17.4174	257.035			10.991	251.911			12.3408	973.279
		12.3764	877.205			17.4436	257.258			11.0276	252.647			12.3764	974.265
		12.4119	878.475			17.4698	257.481			11.0641	253.383			12.4119	975.251
		12.4474	879.744			17.496	257.703			11.1007	254.119			12.4474	976.238
		12.4829	881.014			17.5222	257.926			11.1372	254.855			12.4829	977.224
		12.5184	882.284			17.5484	258.149			11.1738	255.591			12.5184	978.21
		12.5539	883.554			17.5746	258.372			11.2103	256.327			12.5539	979.196
		12.5894	884.824			17.6009	258.594			11.2469	257.063			12.5894	980.183
		12.6249	886.093			17.6271	258.817			11.2834	257.799			12.6249	981.169
		12.6605	887.363			17.6533	259.04			11.32	258.535			12.6605	982.155
		12.696	888.633			17.6795	259.263			11.3565	259.272			12.696	983.142
		12.7315	889.903			17.7057	259.486			11.3931	260.008			12.7315	984.128
		12.767	891.173			17.7319	259.708			11.4297	260.744			12.767	985.114
		12.8025	892.442			17.7581	259.931			11.4662	261.48			12.8025	986.1
		12.838	893.712			17.7843	260.154			11.5028	262.216			12.838	987.087
		12.8735	894.982			17.8105	260.377			11.5393	262.952			12.8735	988.073
		12.909	896.252			17.8367	260.6			11.5759	263.688			12.909	989.059
		12.9445	897.522			17.863	260.822			11.6124	264.424			12.9445	990.045
		12.9801	898.791			17.8892	261.045			11.649	265.16			12.9801	991.032
		13.0156	900.061			17.9154	261.268			11.6855	265.896			13.0156	992.018
		13.0511	901.331			17.9416	261.491			11.7221	266.632			13.0511	993.004
		13.0866	902.601			17.9678	261.714			11.7586	267.368			13.0866	993.991
		13.1221	903.871			17.994	261.936			11.7952	268.104			13.1221	994.977
		13.1576	905.14			18.0202	262.159			11.8317	268.84			13.1576	995.963
		13.1931	906.41			18.0464	262.382			11.8683	269.577			13.1931	996.949
		13.2287	907.68			18.0726	262.605			11.9048	270.313			13.2287	997.936
		13.2642	908.95			18.0988	262.828			11.9414	271.049			13.2642	998.922
		13.2997	910.22			18.1251	263.05			11.9779	271.785			13.2997	999.908
		13.3352	911.489			18.1513	263.273			12.0145	272.521			13.3352	1000.89
		13.3707	912.759			18.1775	263.496			12.0511	273.257			13.3707	1001.88
		13.4062	914.029			18.2037	263.719			12.0876	273.993			13.4062	1002.87
		13.4417	915.299			18.2299	263.942			12.1242	274.729			13.4417	1003.85
		13.4772	916.569			18.2561	264.164			12.1607	275.465			13.4772	1004.84
		13.5128	917.838			18.2823	264.387			12.1973	276.201			13.5128	1005.83
		13.5483	919.108			18.3085	264.61			12.2338	276.937			13.5483	1006.81
		13.5838	920.378			18.3347	264.833			12.2704	277.673			13.5838	1007.8
		13.6193	921.648			18.361	265.055			12.3069	278.409			13.6193	1008.78
		13.6548	922.918			18.3872	265.278			12.3435	279.146			13.6548	1009.77
		13.6903	924.187			18.4134	265.501			12.38	279.882			13.6903	1010.76
		13.7258	925.457			18.4396	265.724			12.4166	280.618			13.7258	1011.74
		13.7614	926.727			18.4658	265.947			12.4531	281.354			13.7614	1012.73
		13.7969	927.997			18.492	266.169			12.4897	282.09			13.7969	1013.72
		13.8324	929.267			18.5182	266.392			12.5262	282.826			13.8324	1014.7
		13.8679	930.536			18.5444	266.615			12.5628	283.562			13.8679	1015.69
		13.9034	931.806			18.5707	266.838			12.5994	284.298			13.9034	1016.67
		13.9389	933.076			18.5969	267.061			12.6359	285.034			13.9389	1017.66
		13.9744	934.346			18.6231	267.283			12.6725	285.77			13.9744	1018.65
		14.0099	935.615			18.6493	267.506			12.709	286.506			14.0099	1019.63
		14.0455	936.885			18.6755	267.729			12.7456	287.242			14.0455	1020.62
		14.081	938.155			18.7017	267.952			12.7821	287.978			14.081	1021.61
		14.1165	939.425			18.7279	268.175			12.8187	288.714			14.1165	1022.59
		14.152	940.695			18.7541	268.397			12.8552	289.451			14.152	1023.58
		14.1875	941.964			18.7803	268.62			12.8918	290.187			14.1875	1024.57
		14.223	943.234			18.8065	268.843			12.9283	290.923			14.223	1025.55
		14.2585	944.504			18.8328	269.066			12.9649	291.659			14.2585	1026.54
		14.294	945.774			18.859	269.289			13.0015	292.395			14.294	1027.52
		14.3295	947.044			18.8852	269.511			13.038	293.131			14.3295	1028.51
		14.3651	948.313			18.9114	269.734			13.0746	293.867			14.3651	1029.5
		14.4006	949.583			18.9376	269.957			13.1111	294.603			14.4006	1030.48
		14.4361	950.853			18.9638	270.18			13.1477	295.339			14.4361	1031.47
		14.4716	952.123			18.99	270.403			13.1842	296.075			14.4716	1032.46
		14.5071	953.393			19.0162	270.625			13.2208	296.811			14.5071	1033.44
		14.5426	954.662			19.0424	270.848			13.2573	297.547			14.5426	1034.43
		14.5781	955.932			19.0687	271.071			13.2939	298.283			14.5781	1035.41
		14.6136	957.202			19.0949	271.294			13.3304	299.02			14.6136	1036.4
		14.6492	958.472			19.1211	271.517			13.367	299.756			14.6492	1037.39
		14.6847	959.742			19.1473	271.739			13.4035	300.492			14.6847	1038.37
		14.7202	961.011			19.1735	271.962			13.4401	301.228			14.7202	1039.36
		14.7557	962.281			19.1997	272.185			13.4766	301.964			14.7557	1040.35
		14.7912	963.551			19.2259	272.408			13.5132	302.7			14.7912	1041.33
		14.8267	964.821			19.2521	272.63			13.5497	303.436			14.8267	1042.32
		14.8622	966.091			19.2783	272.853			13.5863	304.172			14.8622	1043.3
		14.8978	967.36			19.3045	273.076			13.6229	304.908			14.8978	1044.29
		14.9333	968.63			19.3308	273.299			13.6594	305.644			14.9333	1045.28
		14.9688	969.9			19.357	273.522			13.696	306.38			14.9688	1046.26
		15.0043	971.17			19.3832	273.744			13.7325	307.116			15.0043	1047.25
		15.0398	972.44			19.4094	273.967			13.7691	307.852			15.0398	1048.24
		15.0753	973.709			19.4356	274.19			13.8056	308.588			15.0753	1049.22
		15.1108	974.979			19.4618	274.413			13.8422	309.325			15.1108	1050.21
		15.1463	976.249			19.488	274.636			13.8787	310.061			15.1463	1051.19
		15.1819	977.519			19.5142	274.858			13.9153	310.797			15.1819	1052.18
		15.2174	978.789			19.5404	275.081			13.9518	311.533			15.2174	1053.17
		15.2529	980.058			19.5667	275.304			13.9884	312.269			15.2529	1054.15
		15.2884	981.328			19.5929	275.527			14.0249	313.005			15.2884	1055.14
		15.3239	982.598			19.6191	275.75			14.0615	313.741			15.3239	1056.13
		15.3594	983.868			19.6453	275.972			14.0981	314.477			15.3594	1057.11
		15.3949	985.138			19.6715	276.195			14.1346	315.213			15.3949	1058.1
		15.4304	986.407			19.6977	276.418			14.1712	315.949			15.4304	1059.08
		15.466	987.677			19.7239	276.641			14.2077	316.685			15.466	1060.07
		15.5015	988.947			19.7501	276.864			14.2443	317.421			15.5015	1061.06
		15.537	990.217			19.7763	277.086			14.2808	318.157			15.537	1062.04
		15.5725	991.487			19.8026	277.309			14.3174	318.894			15.5725	1063.03
		15.608	992.756			19.8288	277.532			14.3539	319.63			15.608	1064.02
		15.6435	994.026			19.855	277.755			14.3905	320.366			15.6435	1065
		15.679	995.296			19.8812	277.978			14.427	321.102			15.679	1065.99
		15.7145	996.566			19.9074	278.2			14.4636	321.838			15.7145	1066.97
		15.7501	997.836			19.9336	278.423			14.5001	322.574			15.7501	1067.96
		15.7856	999.105			19.9598	278.646			14.5367	323.31			15.7856	1068.95
		15.8211	1000.38			19.986	278.869			14.5732	324.046			15.8211	1069.93
		15.8566	1001.64			20.0122	279.092			14.6098	324.782			15.8566	1070.92
		15.8921	1002.91			20.0385	279.314			14.6463	325.518			15.8921	1071.91
		15.9276	1004.18			20.0647	279.537			14.6829	326.254			15.9276	1072.89
		15.9631	1005.45			20.0909	279.76			14.7195	326.99			15.9631	1073.88
		15.9986	1006.72			20.1171	279.983			14.756	327.726			15.9986	1074.86
		16.0342	1007.99			20.1433	280.205			14.7926	328.462			16.0342	1075.85
		16.0697	1009.26			20.1695	280.428			14.8291	329.199			16.0697	1076.84
		16.1052	1010.53			20.1957	280.651			14.8657	329.935			16.1052	1077.82
		16.1407	1011.8			20.2219	280.874			14.9022	330.671			16.1407	1078.81
		16.1762	1013.07			20.2481	281.097			14.9388	331.407			16.1762	1079.8
		16.2117	1014.34			20.2743	281.319			14.9753	332.143			16.2117	1080.78
		16.2472	1015.61			20.3006	281.542			15.0119	332.879			16.2472	1081.77
		16.2828	1016.88			20.3268	281.765			15.0484	333.615			16.2828	1082.76
		16.3183	1018.15			20.353	281.988			15.085	334.351			16.3183	1083.74
		16.3538	1019.42			20.3792	282.211			15.1215	335.087			16.3538	1084.73
		16.3893	1020.69			20.4054	282.433			15.1581	335.823			16.3893	1085.71
		16.4248	1021.96			20.4316	282.656			15.1947	336.559			16.4248	1086.7
		16.4603	1023.23			20.4578	282.879			15.2312	337.295			16.4603	1087.69
		16.4958	1024.5			20.484	283.102			15.2678	338.031			16.4958	1088.67
		16.5313	1025.77			20.5102	283.325			15.3043	338.768			16.5313	1089.66
		16.5668	1027.04			20.5364	283.547			15.3409	339.504			16.5668	1090.65
		16.6024	1028.31			20.5627	283.77			15.3774	340.24			16.6024	1091.63
		16.6379	1029.58			20.5889	283.993			15.414	340.976			16.6379	1092.62
		16.6734	1030.85			20.6151	284.216			15.4505	341.712			16.6734	1093.6
		16.7089	1032.12			20.6413	284.439			15.4871	342.448			16.7089	1094.59
		16.7444	1033.39			20.6675	284.661			15.5236	343.184			16.7444	1095.58
		16.7799	1034.66			20.6937	284.884			15.5602	343.92			16.7799	1096.56
		16.8154	1035.93			20.7199	285.107			15.5968	344.656			16.8154	1097.55
		16.851	1037.2			20.7461	285.33			15.6333	345.392			16.851	1098.54
		16.8865	1038.47			20.7723	285.553			15.6699	346.128			16.8865	1099.52
		16.922	1039.74			20.7986	285.775			15.7064	346.864			16.922	1100.51
		16.9575	1041.01			20.8248	285.998			15.743	347.6			16.9575	1101.49
		16.993	1042.28			20.851	286.221			15.7795	348.337			16.993	1102.48
		17.0285	1043.55			20.8772	286.444			15.8161	349.073			17.0285	1103.47
		17.064	1044.82			20.9034	286.666			15.8526	349.809			17.064	1104.45
		17.0995	1046.09			20.9296	286.889			15.8892	350.545			17.0995	1105.44
		17.135	1047.36			20.9558	287.112			15.9257	351.281			17.135	1106.43
		17.1706	1048.63			20.982	287.335			15.9623	352.017			17.1706	1107.41
		17.2061	1049.9			21.0083	287.558			15.9988	352.753			17.2061	1108.4
		17.2416	1051.17			21.0345	287.78			16.0354	353.489			17.2416	1109.38
		17.2771	1052.44			21.0607	288.003			16.0719	354.225			17.2771	1110.37
		17.3126	1053.71			21.0869	288.226			16.1085	354.961			17.3126	1111.36
		17.3481	1054.98			21.1131	288.449			16.1451	355.697			17.3481	1112.34
		17.3836	1056.25			21.1393	288.672			16.1816	356.433			17.3836	1113.33
		17.4191	1057.52			21.1655	288.894			16.2182	357.169			17.4191	1114.32
		17.4547	1058.79			21.1917	289.117			16.2547	357.905			17.4547	1115.3
		17.4902	1060.06			21.2179	289.34			16.2913	358.642			17.4902	1116.29
		17.5257	1061.33			21.2441	289.563			16.3278	359.378			17.5257	1117.27
		17.5612	1062.6			21.2704	289.786			16.3644	360.114			17.5612	1118.26
		17.5967	1063.87			21.2966	290.008			16.4009	360.85			17.5967	1119.25
		17.6322	1065.13			21.3228	290.231			16.4375	361.586			17.6322	1120.23
		17.6677	1066.4			21.349	290.454			16.474	362.322			17.6677	1121.22
		17.7033	1067.67			21.3752	290.677			16.5106	363.058			17.7033	1122.21
		17.7388	1068.94			21.4014	290.9			16.5471	363.794			17.7388	1123.19
		17.7743	1070.21			21.4276	291.122			16.5837	364.53			17.7743	1124.18
		17.8098	1071.48			21.4538	291.345			16.6202	365.266			17.8098	1125.16
		17.8453	1072.75			21.48	291.568			16.6568	366.002			17.8453	1126.15
		17.8808	1074.02			21.5063	291.791			16.6933	366.738			17.8808	1127.14
		17.9163	1075.29			21.5325	292.014			16.7299	367.474			17.9163	1128.12
		17.9518	1076.56			21.5587	292.236			16.7665	368.211			17.9518	1129.11
		17.9874	1077.83			21.5849	292.459			16.803	368.947			17.9874	1130.1
		18.0229	1079.1			21.6111	292.682			16.8396	369.683			18.0229	1131.08
		18.0584	1080.37			21.6373	292.905			16.8761	370.419			18.0584	1132.07
		18.0939	1081.64			21.6635	293.128			16.9127	371.155			18.0939	1133.06
		18.1294	1082.91			21.6897	293.35			16.9492	371.891			18.1294	1134.04
		18.1649	1084.18			21.7159	293.573			16.9858	372.627			18.1649	1135.03
		18.2004	1085.45			21.7421	293.796			17.0223	373.363			18.2004	1136.01
		18.2359	1086.72			21.7684	294.019			17.0589	374.099			18.2359	1137
		18.2715	1087.99			21.7946	294.241			17.0954	374.835			18.2715	1137.99
		18.307	1089.26			21.8208	294.464			17.132	375.571			18.307	1138.97
		18.3425	1090.53			21.847	294.687			17.1685	376.307			18.3425	1139.96
		18.378	1091.8			21.8732	294.91			17.2051	377.043			18.378	1140.95
		18.4135	1093.07			21.8994	295.133			17.2416	377.779			18.4135	1141.93
		18.449	1094.34			21.9256	295.355			17.2782	378.516			18.449	1142.92
		18.4845	1095.61			21.9518	295.578			17.3148	379.252			18.4845	1143.9
		18.5201	1096.88			21.978	295.801			17.3513	379.988			18.5201	1144.89
		18.5556	1098.15			22.0042	296.024			17.3879	380.724			18.5556	1145.88
		18.5911	1099.42			22.0305	296.247			17.4244	381.46			18.5911	1146.86
		18.6266	1100.69			22.0567	296.469			17.461	382.196			18.6266	1147.85
		18.6621	1101.96			22.0829	296.692			17.4975	382.932			18.6621	1148.84
		18.6976	1103.23			22.1091	296.915			17.5341	383.668			18.6976	1149.82
		18.7331	1104.5			22.1353	297.138			17.5706	384.404			18.7331	1150.81
		18.7686	1105.77			22.1615	297.361			17.6072	385.14			18.7686	1151.79
		18.8041	1107.04			22.1877	297.583			17.6437	385.876			18.8041	1152.78
		18.8397	1108.31			22.2139	297.806			17.6803	386.612			18.8397	1153.77
		18.8752	1109.58			22.2401	298.029			17.7169	387.348			18.8752	1154.75
		18.9107	1110.85			22.2664	298.252			17.7534	388.085			18.9107	1155.74
		18.9462	1112.12			22.2926	298.475			17.79	388.821			18.9462	1156.73
		18.9817	1113.39			22.3188	298.697			17.8265	389.557			18.9817	1157.71
		19.0172	1114.66			22.345	298.92			17.8631	390.293			19.0172	1158.7
		19.0527	1115.93			22.3712	299.143			17.8996	391.029			19.0527	1159.68
		19.0882	1117.2			22.3974	299.366			17.9362	391.765			19.0882	1160.67
		19.1238	1118.47			22.4236	299.589			17.9727	392.501			19.1238	1161.66
		19.1593	1119.74			22.4498	299.811			18.0093	393.237			19.1593	1162.64
		19.1948	1121.01			22.4761	300.034			18.0458	393.973			19.1948	1163.63
		19.2303	1122.28			22.5023	300.257			18.0824	394.709			19.2303	1164.62
		19.2658	1123.55			22.5285	300.48			18.1189	395.445			19.2658	1165.6
		19.3013	1124.82			22.5547	300.702			18.1555	396.181			19.3013	1166.59
		19.3368	1126.09			22.5809	300.925			18.192	396.917			19.3368	1167.57
		19.3724	1127.35			22.6071	301.148			18.2286	397.653			19.3724	1168.56
		19.4079	1128.62			22.6333	301.371			18.2651	398.39			19.4079	1169.55
		19.4434	1129.89			22.6595	301.594			18.3017	399.126			19.4434	1170.53
		19.4789	1131.16			22.6857	301.816			18.3383	399.862			19.4789	1171.52
		19.5144	1132.43			22.7119	302.039			18.3748	400.598			19.5144	1172.51
		19.5499	1133.7			22.7382	302.262			18.4114	401.334			19.5499	1173.49
		19.5854	1134.97			22.7644	302.485			18.4479	402.07			19.5854	1174.48
		19.6209	1136.24			22.7906	302.708			18.4845	402.806			19.6209	1175.46
		19.6564	1137.51			22.8168	302.93			18.521	403.542			19.6564	1176.45
		19.692	1138.78			22.843	303.153			18.5576	404.278			19.692	1177.44
		19.7275	1140.05			22.8692	303.376			18.5941	405.014			19.7275	1178.42
		19.763	1141.32			22.8954	303.599			18.6307	405.75			19.763	1179.41
		19.7985	1142.59			22.9216	303.822			18.6672	406.486			19.7985	1180.4
		19.834	1143.86			22.9478	304.044			18.7038	407.222			19.834	1181.38
		19.8695	1145.13			22.974	304.267			18.7403	407.959			19.8695	1182.37
		19.905	1146.4			23.0003	304.49			18.7769	408.695			19.905	1183.36
		19.9406	1147.67			23.0265	304.713			18.8134	409.431			19.9406	1184.34
		19.9761	1148.94			23.0527	304.936			18.85	410.167			19.9761	1185.33
		20.0116	1150.21			23.0789	305.158			18.8866	410.903			20.0116	1186.31
		20.0471	1151.48			23.1051	305.381			18.9231	411.639			20.0471	1187.3
		20.0826	1152.75			23.1313	305.604			18.9597	412.375			20.0826	1188.29
		20.1181	1154.02			23.1575	305.827			18.9962	413.111			20.1181	1189.27
		20.1536	1155.29			23.1837	306.05			19.0328	413.847			20.1536	1190.26
		20.1891	1156.56			23.2099	306.272			19.0693	414.583			20.1891	1191.25
		20.2247	1157.83			23.2362	306.495			19.1059	415.319			20.2247	1192.23
		20.2602	1159.1			23.2624	306.718			19.1424	416.055			20.2602	1193.22
		20.2957	1160.37			23.2886	306.941			19.179	416.791			20.2957	1194.2
		20.3312	1161.64			23.3148	307.164			19.2155	417.527			20.3312	1195.19
		20.3667	1162.91			23.341	307.386			19.2521	418.264			20.3667	1196.18
		20.4022	1164.18			23.3672	307.609			19.2887	419			20.4022	1197.16
		20.4377	1165.45			23.3934	307.832			19.3252	419.736			20.4377	1198.15
		20.4733	1166.72			23.4196	308.055			19.3618	420.472			20.4733	1199.14
		20.5088	1167.99			23.4458	308.277			19.3983	421.208			20.5088	1200.12
		20.5443	1169.26			23.472	308.5			19.4349	421.944			20.5443	1201.11
		20.5798	1170.53			23.4983	308.723			19.4714	422.68			20.5798	1202.09
		20.6153	1171.8			23.5245	308.946			19.508	423.416			20.6153	1203.08
		20.6508	1173.07			23.5507	309.169			19.5445	424.152			20.6508	1204.07
		20.6863	1174.34			23.5769	309.391			19.5811	424.888			20.6863	1205.05
		20.7218	1175.61			23.6031	309.614			19.6176	425.624			20.7218	1206.04
		20.7573	1176.88			23.6293	309.837			19.6542	426.36			20.7573	1207.03
		20.7929	1178.15			23.6555	310.06			19.6907	427.096			20.7929	1208.01
		20.8284	1179.42			23.6817	310.283			19.7273	427.833			20.8284	1209
		20.8639	1180.69			23.708	310.505			19.7638	428.569			20.8639	1209.98
		20.8994	1181.96			23.7342	310.728			19.8004	429.305			20.8994	1210.97
		20.9349	1183.23			23.7604	310.951			19.837	430.041			20.9349	1211.96
		20.9704	1184.5			23.7866	311.174			19.8735	430.777			20.9704	1212.94
		21.0059	1185.77			23.8128	311.397			19.9101	431.513			21.0059	1213.93
		21.0415	1187.04			23.839	311.619			19.9466	432.249			21.0415	1214.92
		21.077	1188.31			23.8652	311.842			19.9832	432.985			21.077	1215.9
		21.1125	1189.57			23.8914	312.065			20.0197	433.721			21.1125	1216.89
		21.148	1190.84			23.9176	312.288			20.0563	434.457			21.148	1217.87
		21.1835	1192.11			23.9439	312.511			20.0928	435.193			21.1835	1218.86
		21.219	1193.38			23.9701	312.733			20.1294	435.929			21.219	1219.85
		21.2545	1194.65			23.9963	312.956			20.1659	436.665			21.2545	1220.83
		21.29	1195.92			24.0225	313.179			20.2025	437.401			21.29	1221.82
		21.3255	1197.19			24.0487	313.402			20.239	438.138			21.3255	1222.81
		21.3611	1198.46			24.0749	313.625			20.2756	438.874			21.3611	1223.79
		21.3966	1199.73			24.1011	313.847			20.3121	439.61			21.3966	1224.78
		21.4321	1201			24.1273	314.07			20.3487	440.346			21.4321	1225.76
		21.4676	1202.27			24.1535	314.293			20.3852	441.082			21.4676	1226.75
		21.5031	1203.54			24.1797	314.516			20.4218	441.818			21.5031	1227.74
		21.5386	1204.81			24.206	314.738			20.4584	442.554			21.5386	1228.72
		21.5741	1206.08			24.2322	314.961			20.4949	443.29			21.5741	1229.71
		21.6096	1207.35			24.2584	315.184			20.5315	444.026			21.6096	1230.7
		21.6452	1208.62			24.2846	315.407			20.568	444.762			21.6452	1231.68
		21.6807	1209.89			24.3108	315.63			20.6046	445.498			21.6807	1232.67
		21.7162	1211.16			24.337	315.852			20.6411	446.234			21.7162	1233.65
		21.7517	1212.43			24.3632	316.075			20.6777	446.97			21.7517	1234.64
		21.7872	1213.7			24.3894	316.298			20.7142	447.707			21.7872	1235.63
		21.8227	1214.97			24.4156	316.521			20.7508	448.443			21.8227	1236.61
		21.8582	1216.24			24.4418	316.744			20.7873	449.179			21.8582	1237.6
		21.8938	1217.51			24.4681	316.966			20.8239	449.915			21.8938	1238.59
		21.9293	1218.78			24.4943	317.189			20.8605	450.651			21.9293	1239.57
		21.9648	1220.05			24.5205	317.412			20.897	451.387			21.9648	1240.56
		22.0003	1221.32			24.5467	317.635			20.9336	452.123			22.0003	1241.55
		22.0358	1222.59			24.5729	317.858			20.9701	452.859			22.0358	1242.53
		22.0713	1223.86			24.5991	318.08			21.0067	453.595			22.0713	1243.52
		22.1068	1225.13			24.6253	318.303			21.0432	454.331			22.1068	1244.5
		22.1423	1226.4			24.6515	318.526			21.0798	455.067			22.1423	1245.49
		22.1779	1227.67			24.6777	318.749			21.1163	455.803			22.1779	1246.48
		22.2134	1228.94			24.704	318.972			21.1529	456.539			22.2134	1247.46
		22.2489	1230.21			24.7302	319.194			21.1894	457.276			22.2489	1248.45
		22.2844	1231.48			24.7564	319.417			21.226	458.012			22.2844	1249.44
		22.3199	1232.75			24.7826	319.64			21.2625	458.748			22.3199	1250.42
		22.3554	1234.02			24.8088	319.863			21.2991	459.484			22.3554	1251.41
		22.3909	1235.29			24.835	320.086			21.3357	460.22			22.3909	1252.39
		22.4264	1236.56			24.8612	320.308			21.3722	460.956			22.4264	1253.38
		22.462	1237.83			24.8874	320.531			21.4088	461.692			22.462	1254.37
		22.4975	1239.1			24.9136	320.754			21.4453	462.428			22.4975	1255.35
		22.533	1240.37			24.9399	320.977			21.4819	463.164			22.533	1256.34
		22.5685	1241.64			24.9661	321.2			21.5184	463.9			22.5685	1257.33
		22.604	1242.91			24.9923	321.422			21.555	464.636			22.604	1258.31
		22.6395	1244.18			25.0185	321.645			21.5915	465.372			22.6395	1259.3
		22.675	1245.45			25.0447	321.868			21.6281	466.108			22.675	1260.28
		22.7106	1246.72			25.0709	322.091			21.6646	466.844			22.7106	1261.27
		22.7461	1247.99			25.0971	322.313			21.7012	467.581			22.7461	1262.26
		22.7816	1249.26			25.1233	322.536			21.7377	468.317			22.7816	1263.24
		22.8171	1250.53			25.1495	322.759			21.7743	469.053			22.8171	1264.23
		22.8526	1251.79			25.1758	322.982			21.8108	469.789			22.8526	1265.22
		22.8881	1253.06			25.202	323.205			21.8474	470.525			22.8881	1266.2
		22.9236	1254.33			25.2282	323.427			21.8839	471.261			22.9236	1267.19
		22.9591	1255.6			25.2544	323.65			21.9205	471.997			22.9591	1268.17
		22.9947	1256.87			25.2806	323.873			21.9571	472.733			22.9947	1269.16
		23.0302	1258.14			25.3068	324.096			21.9936	473.469			23.0302	1270.15
		23.0657	1259.41			25.333	324.319			22.0302	474.205			23.0657	1271.13
		23.1012	1260.68			25.3592	324.541			22.0667	474.941			23.1012	1272.12
		23.1367	1261.95			25.3854	324.764			22.1033	475.677			23.1367	1273.11
		23.1722	1263.22			25.4117	324.987			22.1398	476.413			23.1722	1274.09
		23.2077	1264.49			25.4379	325.21			22.1764	477.15			23.2077	1275.08
		23.2432	1265.76			25.4641	325.433			22.2129	477.886			23.2432	1276.06
		23.2787	1267.03			25.4903	325.655			22.2495	478.622			23.2787	1277.05
		23.3143	1268.3			25.5165	325.878			22.286	479.358			23.3143	1278.04
		23.3498	1269.57			25.5427	326.101			22.3226	480.094			23.3498	1279.02
		23.3853	1270.84			25.5689	326.324			22.3591	480.83			23.3853	1280.01
		23.4208	1272.11			25.5951	326.547			22.3957	481.566			23.4208	1281
		23.4563	1273.38			25.6213	326.769			22.4322	482.302			23.4563	1281.98
		23.4918	1274.65			25.6475	326.992			22.4688	483.038			23.4918	1282.97
		23.5273	1275.92			25.6738	327.215			22.5054	483.774			23.5273	1283.95
		23.5629	1277.19			25.7	327.438			22.5419	484.51			23.5629	1284.94
		23.5984	1278.46			25.7262	327.661			22.5785	485.246			23.5984	1285.93
		23.6339	1279.73			25.7524	327.883			22.615	485.982			23.6339	1286.91
		23.6694	1281			25.7786	328.106			22.6516	486.718			23.6694	1287.9
		23.7049	1282.27			25.8048	328.329			22.6881	487.455			23.7049	1288.89
		23.7404	1283.54			25.831	328.552			22.7247	488.191			23.7404	1289.87
		23.7759	1284.81			25.8572	328.774			22.7612	488.927			23.7759	1290.86
		23.8114	1286.08			25.8834	328.997			22.7978	489.663			23.8114	1291.85
		23.8469	1287.35			25.9096	329.22			22.8343	490.399			23.8469	1292.83
		23.8825	1288.62			25.9359	329.443			22.8709	491.135			23.8825	1293.82
		23.918	1289.89			25.9621	329.666			22.9075	491.871			23.918	1294.8
		23.9535	1291.16			25.9883	329.888			22.944	492.607			23.9535	1295.79
		23.989	1292.43			26.0145	330.111			22.9806	493.343			23.989	1296.78
		24.0245	1293.7			26.0407	330.334			23.0171	494.079			24.0245	1297.76
		24.06	1294.97			26.0669	330.557			23.0537	494.815			24.06	1298.75
		24.0955	1296.24			26.0931	330.78			23.0902	495.551			24.0955	1299.74
		24.131	1297.51			26.1193	331.002			23.1268	496.287			24.131	1300.72
		24.1666	1298.78			26.1456	331.225			23.1633	497.024			24.1666	1301.71
		24.2021	1300.05			26.1718	331.448			23.1999	497.76			24.2021	1302.69
		24.2376	1301.32			26.198	331.671			23.2364	498.496			24.2376	1303.68
		24.2731	1302.59			26.2242	331.894			23.273	499.232			24.2731	1304.67
		24.3086	1303.86			26.2504	332.116			23.3095	499.968			24.3086	1305.65
		24.3441	1305.13			26.2766	332.339			23.3461	500.704			24.3441	1306.64
		24.3796	1306.4			26.3028	332.562			23.3826	501.44			24.3796	1307.63
		24.4152	1307.67			26.329	332.785			23.4192	502.176			24.4152	1308.61
		24.4507	1308.94			26.3552	333.008			23.4557	502.912			24.4507	1309.6
		24.4862	1310.21			26.3815	333.23			23.4923	503.648			24.4862	1310.58
		24.5217	1311.48			26.4077	333.453			23.5289	504.384			24.5217	1311.57
		24.5572	1312.75			26.4339	333.676			23.5654	505.12			24.5572	1312.56
		24.5927	1314.02			26.4601	333.899			23.602	505.856			24.5927	1313.54
		24.6282	1315.28			26.4863	334.122			23.6385	506.592			24.6282	1314.53
		24.6637	1316.55			26.5125	334.344			23.6751	507.329			24.6637	1315.52
		24.6993	1317.82			26.5387	334.567			23.7116	508.065			24.6993	1316.5
		24.7348	1319.09			26.5649	334.79			23.7482	508.801			24.7348	1317.49
		24.7703	1320.36			26.5911	335.013			23.7847	509.537			24.7703	1318.47
		24.8058	1321.63			26.6173	335.236			23.8213	510.273			24.8058	1319.46
		24.8413	1322.9			26.6436	335.458			23.8578	511.009			24.8413	1320.45
		24.8768	1324.17			26.6698	335.681			23.8944	511.745			24.8768	1321.43
		24.9123	1325.44			26.696	335.904			23.9309	512.481			24.9123	1322.42
		24.9478	1326.71			26.7222	336.127			23.9675	513.217			24.9478	1323.41
		24.9834	1327.98			26.7484	336.349			24.004	513.953			24.9834	1324.39
		25.0189	1329.25			26.7746	336.572			24.0406	514.689			25.0189	1325.38
		25.0544	1330.52			26.8008	336.795			24.0772	515.425			25.0544	1326.36
		25.0899	1331.79			26.827	337.018			24.1137	516.161			25.0899	1327.35
		25.1254	1333.06			26.8532	337.241			24.1503	516.898			25.1254	1328.34
		25.1609	1334.33			26.8794	337.463			24.1868	517.634			25.1609	1329.32
		25.1964	1335.6			26.9057	337.686			24.2234	518.37			25.1964	1330.31
		25.232	1336.87			26.9319	337.909			24.2599	519.106			25.232	1331.3
		25.2675	1338.14			26.9581	338.132			24.2965	519.842			25.2675	1332.28
		25.303	1339.41			26.9843	338.355			24.333	520.578			25.303	1333.27
		25.3385	1340.68			27.0105	338.577			24.3696	521.314			25.3385	1334.25
		25.374	1341.95			27.0367	338.8			24.4061	522.05			25.374	1335.24
		25.4095	1343.22			27.0629	339.023			24.4427	522.786			25.4095	1336.23
		25.445	1344.49			27.0891	339.246			24.4793	523.522			25.445	1337.21
		25.4805	1345.76			27.1153	339.469			24.5158	524.258			25.4805	1338.2
		25.516	1347.03			27.1416	339.691			24.5524	524.994			25.516	1339.19
		25.5516	1348.3			27.1678	339.914			24.5889	525.73			25.5516	1340.17
		25.5871	1349.57			27.194	340.137			24.6255	526.466			25.5871	1341.16
		25.6226	1350.84			27.2202	340.36			24.662	527.203			25.6226	1342.15
		25.6581	1352.11			27.2464	340.583			24.6986	527.939			25.6581	1343.13
		25.6936	1353.38			27.2726	340.805			24.7351	528.675			25.6936	1344.12
		25.7291	1354.65			27.2988	341.028			24.7717	529.411			25.7291	1345.1
		25.7646	1355.92			27.325	341.251			24.8082	530.147			25.7646	1346.09
		25.8001	1357.19			27.3512	341.474			24.8448	530.883			25.8001	1347.08
		25.8357	1358.46			27.3774	341.697			24.8813	531.619			25.8357	1348.06
		25.8712	1359.73			27.4037	341.919			24.9179	532.355			25.8712	1349.05
		25.9067	1361			27.4299	342.142			24.9544	533.091			25.9067	1350.04
		25.9422	1362.27			27.4561	342.365			24.991	533.827			25.9422	1351.02
		25.9777	1363.54			27.4823	342.588			25.0276	534.563			25.9777	1352.01
		26.0132	1364.81			27.5085	342.811			25.0641	535.299			26.0132	1352.99
		26.0487	1366.08			27.5347	343.033			25.1007	536.035			26.0487	1353.98
		26.0843	1367.35			27.5609	343.256			25.1372	536.772			26.0843	1354.97
		26.1198	1368.62			27.5871	343.479			25.1738	537.508			26.1198	1355.95
		26.1553	1369.89			27.6134	343.702			25.2103	538.244			26.1553	1356.94
		26.1908	1371.16			27.6396	343.924			25.2469	538.98			26.1908	1357.93
		26.2263	1372.43			27.6658	344.147			25.2834	539.716			26.2263	1358.91
		26.2618	1373.7			27.692	344.37			25.32	540.452			26.2618	1359.9
		26.2973	1374.97			27.7182	344.593			25.3565	541.188			26.2973	1360.88
		26.3328	1376.24			27.7444	344.816			25.3931	541.924			26.3328	1361.87
		26.3683	1377.5			27.7706	345.038			25.4296	542.66			26.3683	1362.86
		26.4039	1378.77			27.7968	345.261			25.4662	543.396			26.4039	1363.84
		26.4394	1380.04			27.823	345.484			25.5027	544.132			26.4394	1364.83
		26.4749	1381.31			27.8493	345.707			25.5393	544.868			26.4749	1365.82
		26.5104	1382.58			27.8755	345.93			25.5758	545.604			26.5104	1366.8
		26.5459	1383.85			27.9017	346.152			25.6124	546.341			26.5459	1367.79
		26.5814	1385.12			27.9279	346.375			25.649	547.077			26.5814	1368.77
		26.6169	1386.39			27.9541	346.598			25.6855	547.813			26.6169	1369.76
		26.6525	1387.66			27.9803	346.821			25.7221	548.549			26.6525	1370.75
		26.688	1388.93			28.0065	347.044			25.7586	549.285			26.688	1371.73
		26.7235	1390.2			28.0327	347.266			25.7952	550.021			26.7235	1372.72
		26.759	1391.47			28.0589	347.489			25.8317	550.757			26.759	1373.71
		26.7945	1392.74			28.0851	347.712			25.8683	551.493			26.7945	1374.69
		26.83	1394.01			28.1114	347.935			25.9048	552.229			26.83	1375.68
		26.8655	1395.28			28.1376	348.158			25.9414	552.965			26.8655	1376.66
		26.901	1396.55			28.1638	348.38			25.9779	553.701			26.901	1377.65
		26.9366	1397.82			28.19	348.603			26.0145	554.437			26.9366	1378.64
		26.9721	1399.09			28.2162	348.826			26.0511	555.173			26.9721	1379.62
		27.0076	1400.36			28.2424	349.049			26.0876	555.909			27.0076	1380.61
		27.0431	1401.63			28.2686	349.272			26.1242	556.646			27.0431	1381.6
		27.0786	1402.9			28.2948	349.494			26.1607	557.382			27.0786	1382.58
		27.1141	1404.17			28.321	349.717			26.1973	558.118			27.1141	1383.57
		27.1496	1405.44			28.3472	349.94			26.2338	558.854			27.1496	1384.55
		27.1851	1406.71			28.3735	350.163			26.2704	559.59			27.1851	1385.54
		27.2207	1407.98			28.3997	350.385			26.3069	560.326			27.2207	1386.53
		27.2562	1409.25			28.4259	350.608			26.3435	561.062			27.2562	1387.51
		27.2917	1410.52			28.4521	350.831			26.38	561.798			27.2917	1388.5
		27.3272	1411.79			28.4783	351.054			26.4166	562.534			27.3272	1389.49
		27.3627	1413.06			28.5045	351.277			26.4531	563.27			27.3627	1390.47
		27.3982	1414.33			28.5307	351.499			26.4897	564.006			27.3982	1391.46
		27.4337	1415.6			28.5569	351.722			26.5262	564.742			27.4337	1392.44
		27.4692	1416.87			28.5831	351.945			26.5628	565.478			27.4692	1393.43
		27.5048	1418.14			28.6094	352.168			26.5994	566.215			27.5048	1394.42
		27.5403	1419.41			28.6356	352.391			26.6359	566.951			27.5403	1395.4
		27.5758	1420.68			28.6618	352.613			26.6725	567.687			27.5758	1396.39
		27.6113	1421.95			28.688	352.836			26.709	568.423			27.6113	1397.38
		27.6468	1423.22			28.7142	353.059			26.7456	569.159			27.6468	1398.36
		27.6823	1424.49			28.7404	353.282			26.7821	569.895			27.6823	1399.35
		27.7178	1425.76			28.7666	353.505			26.8187	570.631			27.7178	1400.34
		27.7534	1427.03			28.7928	353.727			26.8552	571.367			27.7534	1401.32
		27.7889	1428.3			28.819	353.95			26.8918	572.103			27.7889	1402.31
		27.8244	1429.57			28.8453	354.173			26.9283	572.839			27.8244	1403.29
		27.8599	1430.84			28.8715	354.396			26.9649	573.575			27.8599	1404.28
		27.8954	1432.11			28.8977	354.619			27.0014	574.311			27.8954	1405.27
		27.9309	1433.38			28.9239	354.841			27.038	575.047			27.9309	1406.25
		27.9664	1434.65			28.9501	355.064			27.0745	575.783			27.9664	1407.24
		28.0019	1435.92			28.9763	355.287			27.1111	576.52			28.0019	1408.23
		28.0374	1437.19			29.0025	355.51			27.1476	577.256			28.0374	1409.21
		28.073	1438.46			29.0287	355.733			27.1842	577.992			28.073	1410.2
		28.1085	1439.72			29.0549	355.955			27.2208	578.728			28.1085	1411.18
		28.144	1440.99			29.0812	356.178			27.2573	579.464			28.144	1412.17
		28.1795	1442.26			29.1074	356.401			27.2939	580.2			28.1795	1413.16
		28.215	1443.53			29.1336	356.624			27.3304	580.936			28.215	1414.14
		28.2505	1444.8			29.1598	356.847			27.367	581.672			28.2505	1415.13
		28.286	1446.07			29.186	357.069			27.4035	582.408			28.286	1416.12
		28.3215	1447.34			29.2122	357.292			27.4401	583.144			28.3215	1417.1
		28.3571	1448.61			29.2384	357.515			27.4766	583.88			28.3571	1418.09
		28.3926	1449.88			29.2646	357.738			27.5132	584.616			28.3926	1419.07
		28.4281	1451.15			29.2908	357.96			27.5497	585.352			28.4281	1420.06
		28.4636	1452.42			29.317	358.183			27.5863	586.089			28.4636	1421.05
		28.4991	1453.69			29.3433	358.406			27.6228	586.825			28.4991	1422.03
		28.5346	1454.96			29.3695	358.629			27.6594	587.561			28.5346	1423.02
		28.5701	1456.23			29.3957	358.852			27.696	588.297			28.5701	1424.01
		28.6057	1457.5			29.4219	359.074			27.7325	589.033			28.6057	1424.99
		28.6412	1458.77			29.4481	359.297			27.7691	589.769			28.6412	1425.98
		28.6767	1460.04			29.4743	359.52			27.8056	590.505			28.6767	1426.96
		28.7122	1461.31			29.5005	359.743			27.8422	591.241			28.7122	1427.95
		28.7477	1462.58			29.5267	359.966			27.8787	591.977			28.7477	1428.94
		28.7832	1463.85			29.5529	360.188			27.9153	592.713			28.7832	1429.92
		28.8187	1465.12			29.5792	360.411			27.9518	593.449			28.8187	1430.91
		28.8542	1466.39			29.6054	360.634			27.9884	594.185			28.8542	1431.9
		28.8897	1467.66			29.6316	360.857			28.0249	594.921			28.8897	1432.88
		28.9253	1468.93			29.6578	361.08			28.0615	595.657			28.9253	1433.87
		28.9608	1470.2			29.684	361.302			28.098	596.394			28.9608	1434.85
		28.9963	1471.47			29.7102	361.525			28.1346	597.13			28.9963	1435.84
		29.0318	1472.74			29.7364	361.748			28.1712	597.866			29.0318	1436.83
		29.0673	1474.01			29.7626	361.971			28.2077	598.602			29.0673	1437.81
		29.1028	1475.28			29.7888	362.194			28.2443	599.338			29.1028	1438.8
		29.1383	1476.55			29.815	362.416			28.2808	600.074			29.1383	1439.79
		29.1739	1477.82			29.8413	362.639			28.3174	600.81			29.1739	1440.77
		29.2094	1479.09			29.8675	362.862			28.3539	601.546			29.2094	1441.76
		29.2449	1480.36			29.8937	363.085			28.3905	602.282			29.2449	1442.74
		29.2804	1481.63			29.9199	363.308			28.427	603.018			29.2804	1443.73
		29.3159	1482.9			29.9461	363.53			28.4636	603.754			29.3159	1444.72
		29.3514	1484.17			29.9723	363.753			28.5001	604.49			29.3514	1445.7
		29.3869	1485.44			29.9985	363.976			28.5367	605.226			29.3869	1446.69
		29.4224	1486.71			30.0247	364.199			28.5732	605.963			29.4224	1447.68
		29.458	1487.98			30.051	364.421			28.6098	606.699			29.458	1448.66
		29.4935	1489.25			30.0772	364.644			28.6464	607.435			29.4935	1449.65
		29.529	1490.52			30.1034	364.867			28.6829	608.171			29.529	1450.64
		29.5645	1491.79			30.1296	365.09			28.7194	608.907			29.5645	1451.62
		29.6	1493.06			30.1558	365.313			28.756	609.643			29.6	1452.61
		29.6355	1494.33			30.182	365.535			28.7926	610.379			29.6355	1453.59
		29.671	1495.6			30.2082	365.758			28.8291	611.115			29.671	1454.58
		29.7066	1496.87			30.2344	365.981			28.8657	611.851			29.7066	1455.57
		29.7421	1498.14			30.2606	366.204			28.9022	612.587			29.7421	1456.55
		29.7776	1499.41			30.2869	366.427			28.9388	613.323			29.7776	1457.54
		29.8131	1500.68			30.3131	366.649			28.9753	614.059			29.8131	1458.53
		29.8486	1501.95			30.3393	366.872			29.0119	614.795			29.8486	1459.51
		29.8841	1503.21			30.3655	367.095			29.0484	615.532			29.8841	1460.5
		29.9196	1504.48			30.3917	367.318			29.085	616.268			29.9196	1461.48
		29.9551	1505.75			30.4179	367.541			29.1215	617.004			29.9551	1462.47
		29.9906	1507.02			30.4441	367.763			29.1581	617.74			29.9906	1463.46
		30.0262	1508.29			30.4703	367.986			29.1946	618.476			30.0262	1464.44
		30.0617	1509.56			30.4965	368.209			29.2312	619.212			30.0617	1465.43
		30.0972	1510.83			30.5227	368.432			29.2678	619.948			30.0972	1466.42
		30.1327	1512.1			30.549	368.655			29.3043	620.684			30.1327	1467.4
		30.1682	1513.37			30.5752	368.877			29.3409	621.42			30.1682	1468.39
		30.2037	1514.64			30.6014	369.1			29.3774	622.156			30.2037	1469.37
		30.2392	1515.91			30.6276	369.323			29.414	622.892			30.2392	1470.36
		30.2748	1517.18			30.6538	369.546			29.4505	623.628			30.2748	1471.35
		30.3103	1518.45			30.68	369.769			29.4871	624.364			30.3103	1472.33
		30.3458	1519.72			30.7062	369.991			29.5236	625.1			30.3458	1473.32
		30.3813	1520.99			30.7324	370.214			29.5602	625.837			30.3813	1474.31
		30.4168	1522.26			30.7586	370.437			29.5967	626.573			30.4168	1475.29
		30.4523	1523.53			30.7848	370.66			29.6333	627.309			30.4523	1476.28
		30.4878	1524.8			30.8111	370.883			29.6698	628.045			30.4878	1477.26
		30.5233	1526.07			30.8373	371.105			29.7064	628.781			30.5233	1478.25
		30.5588	1527.34			30.8635	371.328			29.743	629.517			30.5588	1479.24
		30.5944	1528.61			30.8897	371.551			29.7795	630.253			30.5944	1480.22
		30.6299	1529.88			30.9159	371.774			29.8161	630.989			30.6299	1481.21
		30.6654	1531.15			30.9421	371.996			29.8526	631.725			30.6654	1482.2
		30.7009	1532.42			30.9683	372.219			29.8892	632.461			30.7009	1483.18
		30.7364	1533.69			30.9945	372.442			29.9257	633.197			30.7364	1484.17
		30.7719	1534.96			31.0207	372.665			29.9623	633.933			30.7719	1485.15
		30.8074	1536.23			31.047	372.888			29.9988	634.669			30.8074	1486.14
		30.8429	1537.5			31.0732	373.11			30.0354	635.406			30.8429	1487.13
		30.8785	1538.77			31.0994	373.333			30.0719	636.142			30.8785	1488.11
		30.914	1540.04			31.1256	373.556			30.1085	636.878			30.914	1489.1
		30.9495	1541.31			31.1518	373.779			30.145	637.614			30.9495	1490.09
		30.985	1542.58			31.178	374.002			30.1816	638.35			30.985	1491.07
		31.0205	1543.85			31.2042	374.224			30.2182	639.086			31.0205	1492.06
		31.056	1545.12			31.2304	374.447			30.2547	639.822			31.056	1493.04
		31.0915	1546.39			31.2566	374.67			30.2913	640.558			31.0915	1494.03
		31.1271	1547.66			31.2828	374.893			30.3278	641.294			31.1271	1495.02
		31.1626	1548.93			31.3091	375.116			30.3644	642.03			31.1626	1496
		31.1981	1550.2			31.3353	375.338			30.4009	642.766			31.1981	1496.99
		31.2336	1551.47			31.3615	375.561			30.4375	643.502			31.2336	1497.98
		31.2691	1552.74			31.3877	375.784			30.474	644.238			31.2691	1498.96
		31.3046	1554.01			31.4139	376.007			30.5106	644.974			31.3046	1499.95
		31.3401	1555.28			31.4401	376.23			30.5471	645.711			31.3401	1500.94
		31.3756	1556.55			31.4663	376.452			30.5837	646.447			31.3756	1501.92
		31.4112	1557.82			31.4925	376.675			30.6202	647.183			31.4112	1502.91
		31.4467	1559.09			31.5188	376.898			30.6568	647.919			31.4467	1503.89
		31.4822	1560.36			31.545	377.121			30.6933	648.655			31.4822	1504.88
		31.5177	1561.63			31.5712	377.344			30.7299	649.391			31.5177	1505.87
		31.5532	1562.9			31.5974	377.566			30.7664	650.127			31.5532	1506.85
		31.5887	1564.17			31.6236	377.789			30.803	650.863			31.5887	1507.84
		31.6242	1565.43			31.6498	378.012			30.8396	651.599			31.6242	1508.83
		31.6597	1566.7			31.676	378.235			30.8761	652.335			31.6597	1509.81
		31.6953	1567.97			31.7022	378.457			30.9127	653.071			31.6953	1510.8
		31.7308	1569.24			31.7284	378.68			30.9492	653.807			31.7308	1511.78
		31.7663	1570.51			31.7547	378.903			30.9858	654.543			31.7663	1512.77
		31.8018	1571.78			31.7809	379.126			31.0223	655.28			31.8018	1513.76
		31.8373	1573.05			31.8071	379.349			31.0589	656.016			31.8373	1514.74
		31.8728	1574.32			31.8333	379.571			31.0954	656.752			31.8728	1515.73
		31.9083	1575.59			31.8595	379.794			31.132	657.488			31.9083	1516.72
		31.9439	1576.86			31.8857	380.017			31.1685	658.224			31.9439	1517.7
		31.9794	1578.13			31.9119	380.24			31.2051	658.96			31.9794	1518.69
		32.0149	1579.4			31.9381	380.463			31.2416	659.696			32.0149	1519.67
		32.0504	1580.67			31.9643	380.685			31.2782	660.432			32.0504	1520.66
		32.0859	1581.94			31.9905	380.908			31.3148	661.168			32.0859	1521.65
		32.1214	1583.21			32.0168	381.131			31.3513	661.904			32.1214	1522.63
		32.1569	1584.48			32.043	381.354			31.3879	662.64			32.1569	1523.62
		32.1924	1585.75			32.0692	381.577			31.4244	663.376			32.1924	1524.61
		32.2279	1587.02			32.0954	381.799			31.461	664.112			32.2279	1525.59
		32.2635	1588.29			32.1216	382.022			31.4975	664.848			32.2635	1526.58
		32.299	1589.56			32.1478	382.245			31.5341	665.585			32.299	1527.56
		32.3345	1590.83			32.174	382.468			31.5706	666.321			32.3345	1528.55
		32.37	1592.1			32.2002	382.691			31.6072	667.057			32.37	1529.54
		32.4055	1593.37			32.2264	382.913			31.6437	667.793			32.4055	1530.52
		32.441	1594.64			32.2527	383.136			31.6803	668.529			32.441	1531.51
		32.4765	1595.91			32.2789	383.359			31.7168	669.265			32.4765	1532.5
		32.5121	1597.18			32.3051	383.582			31.7534	670.001			32.5121	1533.48
		32.5476	1598.45			32.3313	383.805			31.79	670.737			32.5476	1534.47
		32.5831	1599.72			32.3575	384.027			31.8265	671.473			32.5831	1535.45
		32.6186	1600.99			32.3837	384.25			31.8631	672.209			32.6186	1536.44
		32.6541	1602.26			32.4099	384.473			31.8996	672.945			32.6541	1537.43
		32.6896	1603.53			32.4361	384.696			31.9362	673.681			32.6896	1538.41
		32.7251	1604.8			32.4623	384.919			31.9727	674.417			32.7251	1539.4
		32.7606	1606.07			32.4885	385.141			32.0093	675.154			32.7606	1540.39
		32.7961	1607.34			32.5148	385.364			32.0458	675.89			32.7961	1541.37
		32.8317	1608.61			32.541	385.587			32.0824	676.626			32.8317	1542.36
		32.8672	1609.88			32.5672	385.81			32.1189	677.362			32.8672	1543.34
		32.9027	1611.15			32.5934	386.032			32.1555	678.098			32.9027	1544.33
		32.9382	1612.42			32.6196	386.255			32.192	678.834			32.9382	1545.32
		32.9737	1613.69			32.6458	386.478			32.2286	679.57			32.9737	1546.3
		33.0092	1614.96			32.672	386.701			32.2651	680.306			33.0092	1547.29
		33.0447	1616.23			32.6982	386.924			32.3017	681.042			33.0447	1548.28
		33.0802	1617.5			32.7244	387.146			32.3383	681.778			33.0802	1549.26
		33.1158	1618.77			32.7507	387.369			32.3748	682.514			33.1158	1550.25
		33.1513	1620.04			32.7769	387.592			32.4114	683.25			33.1513	1551.23
		33.1868	1621.31			32.8031	387.815			32.4479	683.986			33.1868	1552.22
		33.2223	1622.58			32.8293	388.038			32.4845	684.722			33.2223	1553.21
		33.2578	1623.85			32.8555	388.26			32.521	685.459			33.2578	1554.19
		33.2933	1625.12			32.8817	388.483			32.5576	686.195			33.2933	1555.18
		33.3288	1626.39			32.9079	388.706			32.5941	686.931			33.3288	1556.17
		33.3644	1627.65			32.9341	388.929			32.6307	687.667			33.3644	1557.15
		33.3999	1628.92			32.9603	389.152			32.6672	688.403			33.3999	1558.14
		33.4354	1630.19			32.9866	389.374			32.7038	689.139			33.4354	1559.13
		33.4709	1631.46			33.0128	389.597			32.7403	689.875			33.4709	1560.11
		33.5064	1632.73			33.039	389.82			32.7769	690.611			33.5064	1561.1
		33.5419	1634			33.0652	390.043			32.8135	691.347			33.5419	1562.08
		33.5774	1635.27			33.0914	390.266			32.85	692.083			33.5774	1563.07
		33.6129	1636.54			33.1176	390.488			32.8865	692.819			33.6129	1564.06
		33.6485	1637.81			33.1438	390.711			32.9231	693.555			33.6485	1565.04
		33.684	1639.08			33.17	390.934			32.9597	694.291			33.684	1566.03
		33.7195	1640.35			33.1962	391.157			32.9962	695.028			33.7195	1567.02
		33.755	1641.62			33.2225	391.38			33.0328	695.764			33.755	1568
		33.7905	1642.89			33.2487	391.602			33.0693	696.5			33.7905	1568.99
		33.826	1644.16			33.2749	391.825			33.1059	697.236			33.826	1569.97
		33.8615	1645.43			33.3011	392.048			33.1424	697.972			33.8615	1570.96
		33.897	1646.7			33.3273	392.271			33.179	698.708			33.897	1571.95
		33.9326	1647.97			33.3535	392.493			33.2155	699.444			33.9326	1572.93
		33.9681	1649.24			33.3797	392.716			33.2521	700.18			33.9681	1573.92
		34.0036	1650.51			33.4059	392.939			33.2886	700.916			34.0036	1574.91
		34.0391	1651.78			33.4321	393.162			33.3252	701.652			34.0391	1575.89
		34.0746	1653.05			33.4583	393.385			33.3618	702.388			34.0746	1576.88
		34.1101	1654.32			33.4845	393.607			33.3983	703.124			34.1101	1577.86
		34.1456	1655.59			33.5108	393.83			33.4349	703.86			34.1456	1578.85
		34.1812	1656.86			33.537	394.053			33.4714	704.596			34.1812	1579.84
		34.2167	1658.13			33.5632	394.276			33.508	705.333			34.2167	1580.82
		34.2522	1659.4			33.5894	394.499			33.5445	706.069			34.2522	1581.81
		34.2877	1660.67			33.6156	394.721			33.5811	706.805			34.2877	1582.8
		34.3232	1661.94			33.6418	394.944			33.6176	707.541			34.3232	1583.78
		34.3587	1663.21			33.668	395.167			33.6542	708.277			34.3587	1584.77
		34.3942	1664.48			33.6942	395.39			33.6907	709.013			34.3942	1585.75
		34.4297	1665.75			33.7204	395.613			33.7273	709.749			34.4297	1586.74
		34.4652	1667.02			33.7467	395.835			33.7638	710.485			34.4652	1587.73
		34.5008	1668.29			33.7729	396.058			33.8004	711.221			34.5008	1588.71
		34.5363	1669.56			33.7991	396.281			33.8369	711.957			34.5363	1589.7
		34.5718	1670.83			33.8253	396.504			33.8735	712.693			34.5718	1590.69
		34.6073	1672.1			33.8515	396.727			33.91	713.429			34.6073	1591.67
		34.6428	1673.37			33.8777	396.949			33.9466	714.165			34.6428	1592.66
		34.6783	1674.64			33.9039	397.172			33.9832	714.902			34.6783	1593.64
		34.7138	1675.91			33.9301	397.395			34.0197	715.638			34.7138	1594.63
		34.7493	1677.18			33.9564	397.618			34.0563	716.374			34.7493	1595.62
		34.7849	1678.45			33.9826	397.841			34.0928	717.11			34.7849	1596.6
		34.8204	1679.72			34.0088	398.063			34.1294	717.846			34.8204	1597.59
		34.8559	1680.99			34.035	398.286			34.1659	718.582			34.8559	1598.58
		34.8914	1682.26			34.0612	398.509			34.2025	719.318			34.8914	1599.56
		34.9269	1683.53			34.0874	398.732			34.239	720.054			34.9269	1600.55
		34.9624	1684.8			34.1136	398.955			34.2756	720.79			34.9624	1601.53
		34.9979	1686.07			34.1398	399.177			34.3121	721.526			34.9979	1602.52
		35.0335	1687.34			34.166	399.4			34.3487	722.262			35.0335	1603.51
		35.069	1688.61			34.1922	399.623			34.3852	722.998			35.069	1604.49
		35.1045	1689.87			34.2185	399.846			34.4218	723.734			35.1045	1605.48
		35.14	1691.14			34.2447	400.068			34.4584	724.471			35.14	1606.47
		35.1755	1692.41			34.2709	400.291			34.4949	725.207			35.1755	1607.45
		35.211	1693.68			34.2971	400.514			34.5315	725.943			35.211	1608.44
		35.2465	1694.95			34.3233	400.737			34.568	726.679			35.2465	1609.43
		35.282	1696.22			34.3495	400.96			34.6046	727.415			35.282	1610.41
		35.3175	1697.49			34.3757	401.182			34.6411	728.151			35.3175	1611.4
		35.3531	1698.76			34.4019	401.405			34.6777	728.887			35.3531	1612.38
		35.3886	1700.03			34.4281	401.628			34.7142	729.623			35.3886	1613.37
		35.4241	1701.3			34.4543	401.851			34.7508	730.359			35.4241	1614.36
		35.4596	1702.57			34.4806	402.074			34.7873	731.095			35.4596	1615.34
		35.4951	1703.84			34.5068	402.296			34.8239	731.831			35.4951	1616.33
		35.5306	1705.11			34.533	402.519			34.8604	732.567			35.5306	1617.32
		35.5661	1706.38			34.5592	402.742			34.897	733.303			35.5661	1618.3
		35.6016	1707.65			34.5854	402.965			34.9335	734.039			35.6016	1619.29
		35.6372	1708.92			34.6116	403.188			34.9701	734.776			35.6372	1620.27
		35.6727	1710.19			34.6378	403.41			35.0067	735.512			35.6727	1621.26
		35.7082	1711.46			34.664	403.633			35.0432	736.248			35.7082	1622.25
		35.7437	1712.73			34.6902	403.856			35.0798	736.984			35.7437	1623.23
		35.7792	1714			34.7165	404.079			35.1163	737.72			35.7792	1624.22
		35.8147	1715.27			34.7427	404.302			35.1529	738.456			35.8147	1625.21
		35.8502	1716.54			34.7689	404.524			35.1894	739.192			35.8502	1626.19
		35.8858	1717.81			34.7951	404.747			35.226	739.928			35.8858	1627.18
		35.9213	1719.08			34.8213	404.97			35.2625	740.664			35.9213	1628.16
		35.9568	1720.35			34.8475	405.193			35.2991	741.4			35.9568	1629.15
		35.9923	1721.62			34.8737	405.416			35.3356	742.136			35.9923	1630.14
		36.0278	1722.89			34.8999	405.638			35.3722	742.872			36.0278	1631.12
		36.0633	1724.16			34.9261	405.861			35.4087	743.608			36.0633	1632.11
		36.0988	1725.43			34.9524	406.084			35.4453	744.345			36.0988	1633.1
		36.1343	1726.7			34.9786	406.307			35.4819	745.081			36.1343	1634.08
		36.1699	1727.97			35.0048	406.53			35.5184	745.817			36.1699	1635.07
		36.2054	1729.24			35.031	406.752			35.555	746.553			36.2054	1636.05
		36.2409	1730.51			35.0572	406.975			35.5915	747.289			36.2409	1637.04
		36.2764	1731.78			35.0834	407.198			35.6281	748.025			36.2764	1638.03
		36.3119	1733.05			35.1096	407.421			35.6646	748.761			36.3119	1639.01
		36.3474	1734.32			35.1358	407.643			35.7012	749.497			36.3474	1640
		36.3829	1735.59			35.162	407.866			35.7377	750.233			36.3829	1640.99
		36.4184	1736.86			35.1882	408.089			35.7743	750.969			36.4184	1641.97
		36.454	1738.13			35.2145	408.312			35.8108	751.705			36.454	1642.96
		36.4895	1739.4			35.2407	408.535			35.8474	752.441			36.4895	1643.94
		36.525	1740.67			35.2669	408.757			35.8839	753.177			36.525	1644.93
		36.5605	1741.94			35.2931	408.98			35.9205	753.913			36.5605	1645.92
		36.596	1743.21			35.3193	409.203			35.9571	754.65			36.596	1646.9
		36.6315	1744.48			35.3455	409.426			35.9936	755.386			36.6315	1647.89
		36.667	1745.75			35.3717	409.649			36.0301	756.122			36.667	1648.88
		36.7026	1747.02			35.3979	409.871			36.0667	756.858			36.7026	1649.86
		36.7381	1748.29			35.4241	410.094			36.1033	757.594			36.7381	1650.85
		36.7736	1749.56			35.4504	410.317			36.1398	758.33			36.7736	1651.83
		36.8091	1750.83			35.4766	410.54			36.1764	759.066			36.8091	1652.82
		36.8446	1752.1			35.5028	410.763			36.2129	759.802			36.8446	1653.81
		36.8801	1753.36			35.529	410.985			36.2495	760.538			36.8801	1654.79
		36.9156	1754.63			35.5552	411.208			36.286	761.274			36.9156	1655.78
		36.9511	1755.9			35.5814	411.431			36.3226	762.01			36.9511	1656.77
		36.9866	1757.17			35.6076	411.654			36.3591	762.746			36.9866	1657.75
		37.0222	1758.44			35.6338	411.877			36.3957	763.482			37.0222	1658.74
		37.0577	1759.71			35.66	412.099			36.4322	764.219			37.0577	1659.73
		37.0932	1760.98			35.6863	412.322			36.4688	764.955			37.0932	1660.71
		37.1287	1762.25			35.7125	412.545			36.5053	765.691			37.1287	1661.7
		37.1642	1763.52			35.7387	412.768			36.5419	766.427			37.1642	1662.68
		37.1997	1764.79			35.7649	412.991			36.5785	767.163			37.1997	1663.67
		37.2352	1766.06			35.7911	413.213			36.615	767.899			37.2352	1664.66
		37.2707	1767.33			35.8173	413.436			36.6516	768.635			37.2707	1665.64
		37.3063	1768.6			35.8435	413.659			36.6881	769.371			37.3063	1666.63
		37.3418	1769.87			35.8697	413.882			36.7247	770.107			37.3418	1667.62
		37.3773	1771.14			35.8959	414.104			36.7612	770.843			37.3773	1668.6

## Sheet: Fig.2g
d=130μm h=100μm				d=100μm h=100μm				d=70μm h=100μm				d=50μm h=100μm
Scatter Plot		Fitted Curve		Scatter Plot		Fitted Curve		Scatter Plot		Fitted Curve		Scatter Plot		Fitted Curve
Pressure(mmHg)	ΔR(kΩ)	Pressure(mmHg)	ΔR(kΩ)	Pressure(mmHg)	ΔR(kΩ)	Pressure(mmHg)	ΔR(kΩ)	Pressure(mmHg)	ΔR(kΩ)	Pressure(mmHg)	ΔR(kΩ)	Pressure(mmHg)	ΔR(kΩ)	Pressure(mmHg)	ΔR(kΩ)
7.95059	46.1834	7.95059	67.6015	1.90011	308.711	1.90011	502.615	7.95059	37.3087	7.95059	32.8975	2.06006	32.6213	2.06006	28.686
7.95059	77.8965	7.9852	67.8074	1.90011	492.261	1.93562	503.884	7.95059	29.6455	7.9852	33.0013	2.06006	22.4305	2.10576	29.0955
7.95059	34.0044	8.01981	68.0132	1.90011	471.927	1.97113	505.154	7.95059	39.5439	8.01981	33.1051	2.06006	15.7205	2.15145	29.5051
7.95059	55.3915	8.05443	68.219	1.90011	558.437	2.00665	506.424	7.95059	34.3538	8.05443	33.2089	2.06006	16.1274	2.19715	29.9146
7.95059	71.672	8.08904	68.4249	1.90011	604.304	2.04216	507.694	7.95059	37.2835	8.08904	33.3127	2.06006	19.8666	2.24284	30.3241
7.95059	55.9814	8.12365	68.6307	1.90011	641.028	2.07767	508.964	7.95059	42.5357	8.12365	33.4165	2.06006	5.81935	2.28854	30.7337
7.95059	47.4204	8.15826	68.8365	1.90011	633.836	2.11318	510.233	7.95059	35.8659	8.15826	33.5203	2.06006	10.17	2.33423	31.1432
7.95059	32.2937	8.19287	69.0424	1.90011	576.25	2.1487	511.503	7.95059	33.6276	8.19287	33.6241	2.06006	11.1143	2.37993	31.5527
17.3387	174.088	8.22748	69.2482	6.23206	1031.44	2.18421	512.773	17.3387	51.1556	8.22748	33.7279	5.75435	64.3204	2.42563	31.9623
17.3387	149.682	8.26209	69.454	6.23206	946.85	2.21972	514.043	17.3387	57.7711	8.26209	33.8317	5.75435	59.5365	2.47132	32.3718
17.3387	135.681	8.2967	69.6599	6.23206	922.272	2.25523	515.313	17.3387	76.9748	8.2967	33.9355	5.75435	55.9499	2.51702	32.7813
17.3387	142.592	8.33131	69.8657	6.23206	843.319	2.29075	516.582	17.3387	57.0268	8.33131	34.0393	5.75435	49.0036	2.56271	33.1909
17.3387	170.742	8.36592	70.0716	6.23206	770.863	2.32626	517.852	17.3387	38.5389	8.36592	34.1431	5.75435	46.816	2.60841	33.6004
17.3387	117.696	8.40053	70.2774	6.23206	747.62	2.36177	519.122	17.3387	40.7695	8.40053	34.2469	5.75435	50.9513	2.6541	34.0099
17.3387	126.939	8.43514	70.4832	6.23206	721.17	2.39728	520.392	17.3387	38.5124	8.43514	34.3508	5.75435	50.859	2.6998	34.4195
17.3387	109.074	8.46975	70.6891	6.23206	632.253	2.4328	521.662	17.3387	44.5634	8.46975	34.4546	5.75435	45.8587	2.7455	34.829
28.2572	206.054	8.50436	70.8949	12.5506	847.269	2.46831	522.931	28.2572	118.137	8.50436	34.5584	10.2009	80.8423	2.79119	35.2385
28.2572	200.033	8.53897	71.1008	12.5506	896.885	2.50382	524.201	28.2572	91.5133	8.53897	34.6622	10.2009	93.514	2.83689	35.6481
28.2572	208.928	8.57358	71.3066	12.5506	824.163	2.53934	525.471	28.2572	111.999	8.57358	34.766	10.2009	94.5268	2.88258	36.0576
28.2572	187.079	8.60819	71.5124	12.5506	853.91	2.57485	526.741	28.2572	106.176	8.60819	34.8698	10.2009	97.4426	2.92828	36.4671
28.2572	184.17	8.6428	71.7183	12.5506	827.531	2.61036	528.011	28.2572	109.839	8.6428	34.9736	10.2009	102.028	2.97397	36.8767
28.2572	190.263	8.67741	71.9241	12.5506	819.621	2.64587	529.28	28.2572	104.369	8.67741	35.0774	10.2009	100.571	3.01967	37.2862
28.2572	192.974	8.71202	72.1299	12.5506	820.406	2.68139	530.55	28.2572	98.8293	8.71202	35.1812	10.2009	99.3021	3.06536	37.6957
28.2572	182.774	8.74663	72.3358	12.5506	853.374	2.7169	531.82	28.2572	90.8966	8.74663	35.285	10.2009	122.652	3.11106	38.1053
42.5264	257.38	8.78124	72.5416	20.0451	907.262	2.75241	533.09	42.5264	111.785	8.78124	35.3888	10.6159	109.605	3.15676	38.5148
42.5264	245.161	8.81585	72.7474	20.0451	896.325	2.78792	534.36	42.5264	123.693	8.81585	35.4926	10.6159	104.017	3.20245	38.9243
42.5264	261.344	8.85046	72.9533	20.0451	909.386	2.82344	535.629	42.5264	140.339	8.85046	35.5964	10.6159	98.7232	3.24815	39.3339
42.5264	246.799	8.88507	73.1591	20.0451	824.267	2.85895	536.899	42.5264	131.668	8.88507	35.7002	10.6159	106.971	3.29384	39.7434
42.5264	273.601	8.91968	73.3649	20.0451	881.688	2.89446	538.169	42.5264	136.714	8.91968	35.804	10.6159	120.336	3.33954	40.1529
42.5264	266.539	8.9543	73.5708	20.0451	856.435	2.92998	539.439	42.5264	134.03	8.9543	35.9078	10.6159	105.12	3.38523	40.5625
42.5264	275.015	8.98891	73.7766	20.0451	818.835	2.96549	540.709	42.5264	144.952	8.98891	36.0116	10.6159	98.1052	3.43093	40.972
42.5264	295.661	9.02352	73.9825	20.0451	779.469	3.001	541.978	42.5264	144.403	9.02352	36.1154	10.6159	104.226	3.47663	41.3815
		9.05813	74.1883	28.7912	1411.03	3.03651	543.248			9.05813	36.2192	16.3768	153.844	3.52232	41.7911
		9.09274	74.3941	28.7912	1418.97	3.07203	544.518			9.09274	36.3231	16.3768	165.55	3.56802	42.2006
		9.12735	74.6	28.7912	1404.9	3.10754	545.788			9.12735	36.4269	16.3768	164.766	3.61371	42.6101
		9.16196	74.8058	28.7912	1419.61	3.14305	547.058			9.16196	36.5307	16.3768	166.367	3.65941	43.0197
		9.19657	75.0116	28.7912	1499.52	3.17856	548.327			9.19657	36.6345	16.3768	163.428	3.7051	43.4292
		9.23118	75.2175	28.7912	1451.8	3.21408	549.597			9.23118	36.7383	16.3768	176.353	3.7508	43.8387
		9.26579	75.4233	28.7912	1391.41	3.24959	550.867			9.26579	36.8421	16.3768	158.031	3.7965	44.2483
		9.3004	75.6291	28.7912	1356.27	3.2851	552.137			9.3004	36.9459	16.3768	159.853	3.84219	44.6578
		9.33501	75.835	37.3773	1740.68	3.32061	553.407			9.33501	37.0497	21.1886	203.054	3.88789	45.0673
		9.36962	76.0408	37.3773	2013.4	3.35613	554.676			9.36962	37.1535	21.1886	214.61	3.93358	45.4769
		9.40423	76.2467	37.3773	2111.17	3.39164	555.946			9.40423	37.2573	21.1886	218.268	3.97928	45.8864
		9.43884	76.4525	37.3773	2036.7	3.42715	557.216			9.43884	37.3611	21.1886	218.315	4.02497	46.2959
		9.47345	76.6583	37.3773	1975.36	3.46267	558.486			9.47345	37.4649	21.1886	215.854	4.07067	46.7055
		9.50806	76.8642	37.3773	1905.6	3.49818	559.756			9.50806	37.5687	21.1886	218.377	4.11637	47.115
		9.54267	77.07	37.3773	1907.6	3.53369	561.025			9.54267	37.6725	21.1886	225.358	4.16206	47.5245
		9.57728	77.2759	37.3773	1878.59	3.5692	562.295			9.57728	37.7763	21.1886	218.344	4.20776	47.9341
		9.61189	77.4817			3.60472	563.565			9.61189	37.8801	29.6623	278.961	4.25345	48.3436
		9.6465	77.6875			3.64023	564.835			9.6465	37.9839	29.6623	290.294	4.29915	48.7531
		9.68111	77.8934			3.67574	566.105			9.68111	38.0877	29.6623	290.034	4.34484	49.1626
		9.71572	78.0992			3.71125	567.374			9.71572	38.1915	29.6623	300.664	4.39054	49.5722
		9.75033	78.305			3.74677	568.644			9.75033	38.2953	29.6623	299.599	4.43624	49.9817
		9.78494	78.5109			3.78228	569.914			9.78494	38.3991	29.6623	292.801	4.48193	50.3912
		9.81955	78.7167			3.81779	571.184			9.81955	38.5029	29.6623	312.33	4.52763	50.8008
		9.85417	78.9225			3.85331	572.454			9.85417	38.6067	29.6623	305.079	4.57332	51.2103
		9.88878	79.1284			3.88882	573.723			9.88878	38.7106	47.71	366.871	4.61902	51.6198
		9.92339	79.3342			3.92433	574.993			9.92339	38.8144	47.71	390.154	4.66471	52.0294
		9.958	79.54			3.95984	576.263			9.958	38.9182	47.71	398.249	4.71041	52.4389
		9.99261	79.7459			3.99536	577.533			9.99261	39.022	47.71	406.087	4.7561	52.8484
		10.0272	79.9517			4.03087	578.803			10.0272	39.1258	47.71	410.211	4.8018	53.258
		10.0618	80.1576			4.06638	580.072			10.0618	39.2296	47.71	436.99	4.8475	53.6675
		10.0964	80.3634			4.10189	581.342			10.0964	39.3334	47.71	460.847	4.89319	54.077
		10.1311	80.5692			4.13741	582.612			10.1311	39.4372	47.71	473.131	4.93889	54.4866
		10.1657	80.7751			4.17292	583.882			10.1657	39.541			4.98458	54.8961
		10.2003	80.9809			4.20843	585.151			10.2003	39.6448			5.03028	55.3056
		10.2349	81.1867			4.24394	586.421			10.2349	39.7486			5.07597	55.7152
		10.2695	81.3926			4.27946	587.691			10.2695	39.8524			5.12167	56.1247
		10.3041	81.5984			4.31497	588.961			10.3041	39.9562			5.16737	56.5343
		10.3387	81.8042			4.35048	590.231			10.3387	40.06			5.21306	56.9438
		10.3733	82.0101			4.386	591.5			10.3733	40.1638			5.25876	57.3533
		10.4079	82.2159			4.42151	592.77			10.4079	40.2676			5.30445	57.7628
		10.4425	82.4218			4.45702	594.04			10.4425	40.3714			5.35015	58.1724
		10.4771	82.6276			4.49253	595.31			10.4771	40.4752			5.39584	58.5819
		10.5118	82.8334			4.52805	596.58			10.5118	40.5791			5.44154	58.9914
		10.5464	83.0393			4.56356	597.849			10.5464	40.6829			5.48724	59.401
		10.581	83.2451			4.59907	599.119			10.581	40.7867			5.53293	59.8105
		10.6156	83.4509			4.63458	600.389			10.6156	40.8905			5.57863	60.22
		10.6502	83.6568			4.6701	601.659			10.6502	40.9943			5.62432	60.6296
		10.6848	83.8626			4.70561	602.929			10.6848	41.0981			5.67002	61.0391
		10.7194	84.0684			4.74112	604.198			10.7194	41.2019			5.71571	61.4486
		10.754	84.2743			4.77664	605.468			10.754	41.3057			5.76141	61.8582
		10.7887	84.4801			4.81215	606.738			10.7887	41.4095			5.80711	62.2677
		10.8233	84.686			4.84766	608.008			10.8233	41.5133			5.8528	62.6772
		10.8579	84.8918			4.88317	609.278			10.8579	41.6171			5.8985	63.0868
		10.8925	85.0976			4.91869	610.547			10.8925	41.7209			5.94419	63.4963
		10.9271	85.3035			4.9542	611.817			10.9271	41.8247			5.98989	63.9058
		10.9617	85.5093			4.98971	613.087			10.9617	41.9285			6.03558	64.3154
		10.9963	85.7151			5.02522	614.357			10.9963	42.0323			6.08128	64.7249
		11.0309	85.921			5.06074	615.627			11.0309	42.1361			6.12698	65.1344
		11.0655	86.1268			5.09625	616.896			11.0655	42.2399			6.17267	65.544
		11.1001	86.3327			5.13176	618.166			11.1001	42.3437			6.21837	65.9535
		11.1348	86.5385			5.16727	619.436			11.1348	42.4475			6.26406	66.363
		11.1694	86.7443			5.20279	620.706			11.1694	42.5513			6.30976	66.7726
		11.204	86.9502			5.2383	621.976			11.204	42.6551			6.35545	67.1821
		11.2386	87.156			5.27381	623.245			11.2386	42.7589			6.40115	67.5916
		11.2732	87.3618			5.30933	624.515			11.2732	42.8627			6.44684	68.0012
		11.3078	87.5677			5.34484	625.785			11.3078	42.9666			6.49254	68.4107
		11.3424	87.7735			5.38035	627.055			11.3424	43.0704			6.53824	68.8202
		11.377	87.9793			5.41586	628.325			11.377	43.1742			6.58393	69.2298
		11.4116	88.1852			5.45138	629.594			11.4116	43.278			6.62963	69.6393
		11.4462	88.391			5.48689	630.864			11.4462	43.3818			6.67532	70.0488
		11.4809	88.5969			5.5224	632.134			11.4809	43.4856			6.72102	70.4584
		11.5155	88.8027			5.55791	633.404			11.5155	43.5894			6.76671	70.8679
		11.5501	89.0085			5.59343	634.674			11.5501	43.6932			6.81241	71.2774
		11.5847	89.2144			5.62894	635.943			11.5847	43.797			6.85811	71.687
		11.6193	89.4202			5.66445	637.213			11.6193	43.9008			6.9038	72.0965
		11.6539	89.626			5.69997	638.483			11.6539	44.0046			6.9495	72.506
		11.6885	89.8319			5.73548	639.753			11.6885	44.1084			6.99519	72.9156
		11.7231	90.0377			5.77099	641.023			11.7231	44.2122			7.04089	73.3251
		11.7577	90.2435			5.8065	642.292			11.7577	44.316			7.08658	73.7346
		11.7924	90.4494			5.84202	643.562			11.7924	44.4198			7.13228	74.1442
		11.827	90.6552			5.87753	644.832			11.827	44.5236			7.17798	74.5537
		11.8616	90.8611			5.91304	646.102			11.8616	44.6274			7.22367	74.9632
		11.8962	91.0669			5.94855	647.372			11.8962	44.7312			7.26937	75.3728
		11.9308	91.2727			5.98407	648.641			11.9308	44.835			7.31506	75.7823
		11.9654	91.4786			6.01958	649.911			11.9654	44.9389			7.36076	76.1918
		12	91.6844			6.05509	651.181			12	45.0427			7.40645	76.6014
		12.0346	91.8902			6.0906	652.451			12.0346	45.1465			7.45215	77.0109
		12.0692	92.0961			6.12612	653.721			12.0692	45.2503			7.49785	77.4204
		12.1038	92.3019			6.16163	654.99			12.1038	45.3541			7.54354	77.8299
		12.1385	92.5078			6.19714	656.26			12.1385	45.4579			7.58924	78.2395
		12.1731	92.7136			6.23266	657.53			12.1731	45.5617			7.63493	78.649
		12.2077	92.9194			6.26817	658.8			12.2077	45.6655			7.68063	79.0585
		12.2423	93.1253			6.30368	660.07			12.2423	45.7693			7.72632	79.4681
		12.2769	93.3311			6.33919	661.339			12.2769	45.8731			7.77202	79.8776
		12.3115	93.5369			6.37471	662.609			12.3115	45.9769			7.81772	80.2871
		12.3461	93.7428			6.41022	663.879			12.3461	46.0807			7.86341	80.6967
		12.3807	93.9486			6.44573	665.149			12.3807	46.1845			7.90911	81.1062
		12.4153	94.1544			6.48124	666.418			12.4153	46.2883			7.9548	81.5157
		12.4499	94.3603			6.51676	667.688			12.4499	46.3921			8.0005	81.9253
		12.4846	94.5661			6.55227	668.958			12.4846	46.4959			8.04619	82.3348
		12.5192	94.772			6.58778	670.228			12.5192	46.5997			8.09189	82.7443
		12.5538	94.9778			6.6233	671.498			12.5538	46.7035			8.13758	83.1539
		12.5884	95.1836			6.65881	672.767			12.5884	46.8073			8.18328	83.5634
		12.623	95.3895			6.69432	674.037			12.623	46.9111			8.22898	83.9729
		12.6576	95.5953			6.72983	675.307			12.6576	47.0149			8.27467	84.3825
		12.6922	95.8011			6.76535	676.577			12.6922	47.1187			8.32037	84.792
		12.7268	96.007			6.80086	677.847			12.7268	47.2225			8.36606	85.2015
		12.7614	96.2128			6.83637	679.116			12.7614	47.3264			8.41176	85.6111
		12.796	96.4186			6.87188	680.386			12.796	47.4302			8.45745	86.0206
		12.8307	96.6245			6.9074	681.656			12.8307	47.534			8.50315	86.4301
		12.8653	96.8303			6.94291	682.926			12.8653	47.6378			8.54885	86.8397
		12.8999	97.0362			6.97842	684.196			12.8999	47.7416			8.59454	87.2492
		12.9345	97.242			7.01393	685.465			12.9345	47.8454			8.64024	87.6587
		12.9691	97.4478			7.04945	686.735			12.9691	47.9492			8.68593	88.0683
		13.0037	97.6537			7.08496	688.005			13.0037	48.053			8.73163	88.4778
		13.0383	97.8595			7.12047	689.275			13.0383	48.1568			8.77732	88.8873
		13.0729	98.0653			7.15599	690.545			13.0729	48.2606			8.82302	89.2969
		13.1075	98.2712			7.1915	691.814			13.1075	48.3644			8.86872	89.7064
		13.1422	98.477			7.22701	693.084			13.1422	48.4682			8.91441	90.1159
		13.1768	98.6829			7.26252	694.354			13.1768	48.572			8.96011	90.5255
		13.2114	98.8887			7.29804	695.624			13.2114	48.6758			9.0058	90.935
		13.246	99.0945			7.33355	696.894			13.246	48.7796			9.0515	91.3445
		13.2806	99.3004			7.36906	698.163			13.2806	48.8834			9.09719	91.7541
		13.3152	99.5062			7.40457	699.433			13.3152	48.9872			9.14289	92.1636
		13.3498	99.712			7.44009	700.703			13.3498	49.091			9.18859	92.5731
		13.3844	99.9179			7.4756	701.973			13.3844	49.1949			9.23428	92.9827
		13.419	100.124			7.51111	703.243			13.419	49.2987			9.27998	93.3922
		13.4536	100.33			7.54663	704.512			13.4536	49.4025			9.32567	93.8017
		13.4883	100.535			7.58214	705.782			13.4883	49.5063			9.37137	94.2113
		13.5229	100.741			7.61765	707.052			13.5229	49.6101			9.41706	94.6208
		13.5575	100.947			7.65316	708.322			13.5575	49.7139			9.46276	95.0303
		13.5921	101.153			7.68868	709.592			13.5921	49.8177			9.50846	95.4399
		13.6267	101.359			7.72419	710.861			13.6267	49.9215			9.55415	95.8494
		13.6613	101.565			7.7597	712.131			13.6613	50.0253			9.59985	96.2589
		13.6959	101.77			7.79521	713.401			13.6959	50.1291			9.64554	96.6685
		13.7305	101.976			7.83073	714.671			13.7305	50.2329			9.69124	97.078
		13.7651	102.182			7.86624	715.941			13.7651	50.3367			9.73693	97.4875
		13.7997	102.388			7.90175	717.21			13.7997	50.4405			9.78263	97.8971
		13.8344	102.594			7.93726	718.48			13.8344	50.5443			9.82833	98.3066
		13.869	102.8			7.97278	719.75			13.869	50.6481			9.87402	98.7161
		13.9036	103.005			8.00829	721.02			13.9036	50.7519			9.91972	99.1257
		13.9382	103.211			8.0438	722.29			13.9382	50.8557			9.96541	99.5352
		13.9728	103.417			8.07932	723.559			13.9728	50.9595			10.0111	99.9447
		14.0074	103.623			8.11483	724.829			14.0074	51.0633			10.0568	100.354
		14.042	103.829			8.15034	726.099			14.042	51.1671			10.1025	100.764
		14.0766	104.035			8.18585	727.369			14.0766	51.2709			10.1482	101.173
		14.1112	104.24			8.22137	728.639			14.1112	51.3747			10.1939	101.583
		14.1458	104.446			8.25688	729.908			14.1458	51.4785			10.2396	101.992
		14.1805	104.652			8.29239	731.178			14.1805	51.5824			10.2853	102.402
		14.2151	104.858			8.3279	732.448			14.2151	51.6862			10.331	102.811
		14.2497	105.064			8.36342	733.718			14.2497	51.79			10.3767	103.221
		14.2843	105.27			8.39893	734.988			14.2843	51.8938			10.4224	103.631
		14.3189	105.475			8.43444	736.257			14.3189	51.9976			10.4681	104.04
		14.3535	105.681			8.46996	737.527			14.3535	52.1014			10.5138	104.45
		14.3881	105.887			8.50547	738.797			14.3881	52.2052			10.5595	104.859
		14.4227	106.093			8.54098	740.067			14.4227	52.309			10.6052	105.269
		14.4573	106.299			8.57649	741.337			14.4573	52.4128			10.6509	105.678
		14.492	106.505			8.61201	742.606			14.492	52.5166			10.6965	106.088
		14.5266	106.71			8.64752	743.876			14.5266	52.6204			10.7422	106.497
		14.5612	106.916			8.68303	745.146			14.5612	52.7242			10.7879	106.907
		14.5958	107.122			8.71854	746.416			14.5958	52.828			10.8336	107.316
		14.6304	107.328			8.75406	747.686			14.6304	52.9318			10.8793	107.726
		14.665	107.534			8.78957	748.955			14.665	53.0356			10.925	108.135
		14.6996	107.74			8.82508	750.225			14.6996	53.1394			10.9707	108.545
		14.7342	107.945			8.86059	751.495			14.7342	53.2432			11.0164	108.954
		14.7688	108.151			8.89611	752.765			14.7688	53.347			11.0621	109.364
		14.8034	108.357			8.93162	754.035			14.8034	53.4508			11.1078	109.774
		14.8381	108.563			8.96713	755.304			14.8381	53.5547			11.1535	110.183
		14.8727	108.769			9.00265	756.574			14.8727	53.6585			11.1992	110.593
		14.9073	108.975			9.03816	757.844			14.9073	53.7623			11.2449	111.002
		14.9419	109.181			9.07367	759.114			14.9419	53.8661			11.2906	111.412
		14.9765	109.386			9.10918	760.383			14.9765	53.9699			11.3363	111.821
		15.0111	109.592			9.1447	761.653			15.0111	54.0737			11.382	112.231
		15.0457	109.798			9.18021	762.923			15.0457	54.1775			11.4277	112.64
		15.0803	110.004			9.21572	764.193			15.0803	54.2813			11.4734	113.05
		15.1149	110.21			9.25123	765.463			15.1149	54.3851			11.5191	113.459
		15.1495	110.416			9.28675	766.732			15.1495	54.4889			11.5648	113.869
		15.1842	110.621			9.32226	768.002			15.1842	54.5927			11.6105	114.278
		15.2188	110.827			9.35777	769.272			15.2188	54.6965			11.6562	114.688
		15.2534	111.033			9.39329	770.542			15.2534	54.8003			11.7019	115.097
		15.288	111.239			9.4288	771.812			15.288	54.9041			11.7475	115.507
		15.3226	111.445			9.46431	773.081			15.3226	55.0079			11.7932	115.917
		15.3572	111.651			9.49982	774.351			15.3572	55.1117			11.8389	116.326
		15.3918	111.856			9.53534	775.621			15.3918	55.2155			11.8846	116.736
		15.4264	112.062			9.57085	776.891			15.4264	55.3193			11.9303	117.145
		15.4611	112.268			9.60636	778.161			15.4611	55.4231			11.976	117.555
		15.4957	112.474			9.64187	779.43			15.4957	55.5269			12.0217	117.964
		15.5303	112.68			9.67739	780.7			15.5303	55.6307			12.0674	118.374
		15.5649	112.886			9.7129	781.97			15.5649	55.7345			12.1131	118.783
		15.5995	113.091			9.74841	783.24			15.5995	55.8383			12.1588	119.193
		15.6341	113.297			9.78393	784.51			15.6341	55.9422			12.2045	119.602
		15.6687	113.503			9.81944	785.779			15.6687	56.046			12.2502	120.012
		15.7033	113.709			9.85495	787.049			15.7033	56.1498			12.2959	120.421
		15.7379	113.915			9.89046	788.319			15.7379	56.2536			12.3416	120.831
		15.7725	114.121			9.92598	789.589			15.7725	56.3574			12.3873	121.24
		15.8072	114.326			9.96149	790.859			15.8072	56.4612			12.433	121.65
		15.8418	114.532			9.997	792.128			15.8418	56.565			12.4787	122.059
		15.8764	114.738			10.0325	793.398			15.8764	56.6688			12.5244	122.469
		15.911	114.944			10.068	794.668			15.911	56.7726			12.5701	122.879
		15.9456	115.15			10.1035	795.938			15.9456	56.8764			12.6158	123.288
		15.9802	115.356			10.139	797.208			15.9802	56.9802			12.6615	123.698
		16.0148	115.561			10.1746	798.477			16.0148	57.084			12.7072	124.107
		16.0494	115.767			10.2101	799.747			16.0494	57.1878			12.7529	124.517
		16.084	115.973			10.2456	801.017			16.084	57.2916			12.7985	124.926
		16.1186	116.179			10.2811	802.287			16.1186	57.3954			12.8442	125.336
		16.1532	116.385			10.3166	803.557			16.1532	57.4992			12.8899	125.745
		16.1879	116.591			10.3521	804.826			16.1879	57.603			12.9356	126.155
		16.2225	116.796			10.3876	806.096			16.2225	57.7068			12.9813	126.564
		16.2571	117.002			10.4231	807.366			16.2571	57.8107			13.027	126.974
		16.2917	117.208			10.4587	808.636			16.2917	57.9145			13.0727	127.383
		16.3263	117.414			10.4942	809.906			16.3263	58.0183			13.1184	127.793
		16.3609	117.62			10.5297	811.175			16.3609	58.1221			13.1641	128.202
		16.3955	117.826			10.5652	812.445			16.3955	58.2259			13.2098	128.612
		16.4301	118.031			10.6007	813.715			16.4301	58.3297			13.2555	129.022
		16.4647	118.237			10.6362	814.985			16.4647	58.4335			13.3012	129.431
		16.4994	118.443			10.6717	816.255			16.4994	58.5373			13.3469	129.841
		16.534	118.649			10.7073	817.524			16.534	58.6411			13.3926	130.25
		16.5686	118.855			10.7428	818.794			16.5686	58.7449			13.4383	130.66
		16.6032	119.061			10.7783	820.064			16.6032	58.8487			13.484	131.069
		16.6378	119.267			10.8138	821.334			16.6378	58.9525			13.5297	131.479
		16.6724	119.472			10.8493	822.604			16.6724	59.0563			13.5754	131.888
		16.707	119.678			10.8848	823.873			16.707	59.1601			13.6211	132.298
		16.7416	119.884			10.9203	825.143			16.7416	59.2639			13.6668	132.707
		16.7762	120.09			10.9558	826.413			16.7762	59.3677			13.7125	133.117
		16.8108	120.296			10.9914	827.683			16.8108	59.4715			13.7582	133.526
		16.8455	120.502			11.0269	828.953			16.8455	59.5753			13.8039	133.936
		16.8801	120.707			11.0624	830.222			16.8801	59.6791			13.8495	134.345
		16.9147	120.913			11.0979	831.492			16.9147	59.7829			13.8952	134.755
		16.9493	121.119			11.1334	832.762			16.9493	59.8867			13.9409	135.165
		16.9839	121.325			11.1689	834.032			16.9839	59.9905			13.9866	135.574
		17.0185	121.531			11.2044	835.302			17.0185	60.0943			14.0323	135.984
		17.0531	121.737			11.24	836.571			17.0531	60.1982			14.078	136.393
		17.0877	121.942			11.2755	837.841			17.0877	60.302			14.1237	136.803
		17.1224	122.148			11.311	839.111			17.1224	60.4058			14.1694	137.212
		17.157	122.354			11.3465	840.381			17.157	60.5096			14.2151	137.622
		17.1916	122.56			11.382	841.651			17.1916	60.6134			14.2608	138.031
		17.2262	122.766			11.4175	842.92			17.2262	60.7172			14.3065	138.441
		17.2608	122.972			11.453	844.19			17.2608	60.821			14.3522	138.85
		17.2954	123.177			11.4885	845.46			17.2954	60.9248			14.3979	139.26
		17.33	123.383			11.5241	846.73			17.33	61.0286			14.4436	139.669
		17.3646	123.589			11.5596	847.999			17.3646	61.1324			14.4893	140.079
		17.3992	123.795			11.5951	849.269			17.3992	61.2362			14.535	140.488
		17.4338	124.001			11.6306	850.539			17.4338	61.34			14.5807	140.898
		17.4685	124.207			11.6661	851.809			17.4685	61.4438			14.6264	141.308
		17.5031	124.412			11.7016	853.079			17.5031	61.5476			14.6721	141.717
		17.5377	124.618			11.7371	854.348			17.5377	61.6514			14.7178	142.127
		17.5723	124.824			11.7726	855.618			17.5723	61.7552			14.7635	142.536
		17.6069	125.03			11.8081	856.888			17.6069	61.859			14.8092	142.946
		17.6415	125.236			11.8437	858.158			17.6415	61.9628			14.8549	143.355
		17.6761	125.442			11.8792	859.428			17.6761	62.0666			14.9006	143.765
		17.7107	125.647			11.9147	860.697			17.7107	62.1705			14.9462	144.174
		17.7453	125.853			11.9502	861.967			17.7453	62.2743			14.9919	144.584
		17.7799	126.059			11.9857	863.237			17.7799	62.3781			15.0376	144.993
		17.8146	126.265			12.0212	864.507			17.8146	62.4819			15.0833	145.403
		17.8492	126.471			12.0567	865.777			17.8492	62.5857			15.129	145.812
		17.8838	126.677			12.0922	867.046			17.8838	62.6895			15.1747	146.222
		17.9184	126.882			12.1278	868.316			17.9184	62.7933			15.2204	146.631
		17.953	127.088			12.1633	869.586			17.953	62.8971			15.2661	147.041
		17.9876	127.294			12.1988	870.856			17.9876	63.0009			15.3118	147.451
		18.0222	127.5			12.2343	872.126			18.0222	63.1047			15.3575	147.86
		18.0568	127.706			12.2698	873.395			18.0568	63.2085			15.4032	148.27
		18.0914	127.912			12.3053	874.665			18.0914	63.3123			15.4489	148.679
		18.126	128.117			12.3408	875.935			18.126	63.4161			15.4946	149.089
		18.1607	128.323			12.3764	877.205			18.1607	63.5199			15.5403	149.498
		18.1953	128.529			12.4119	878.475			18.1953	63.6237			15.586	149.908
		18.2299	128.735			12.4474	879.744			18.2299	63.7275			15.6317	150.317
		18.2645	128.941			12.4829	881.014			18.2645	63.8313			15.6774	150.727
		18.2991	129.147			12.5184	882.284			18.2991	63.9351			15.7231	151.136
		18.3337	129.353			12.5539	883.554			18.3337	64.0389			15.7688	151.546
		18.3683	129.558			12.5894	884.824			18.3683	64.1427			15.8145	151.955
		18.4029	129.764			12.6249	886.093			18.4029	64.2465			15.8602	152.365
		18.4375	129.97			12.6605	887.363			18.4375	64.3504			15.9058	152.774
		18.4721	130.176			12.696	888.633			18.4721	64.4541			15.9515	153.184
		18.5068	130.382			12.7315	889.903			18.5068	64.558			15.9972	153.594
		18.5414	130.588			12.767	891.173			18.5414	64.6618			16.0429	154.003
		18.576	130.793			12.8025	892.442			18.576	64.7656			16.0886	154.413
		18.6106	130.999			12.838	893.712			18.6106	64.8694			16.1343	154.822
		18.6452	131.205			12.8735	894.982			18.6452	64.9732			16.18	155.232
		18.6798	131.411			12.909	896.252			18.6798	65.077			16.2257	155.641
		18.7144	131.617			12.9445	897.522			18.7144	65.1808			16.2714	156.051
		18.749	131.823			12.9801	898.791			18.749	65.2846			16.3171	156.46
		18.7836	132.028			13.0156	900.061			18.7836	65.3884			16.3628	156.87
		18.8182	132.234			13.0511	901.331			18.8182	65.4922			16.4085	157.279
		18.8529	132.44			13.0866	902.601			18.8529	65.596			16.4542	157.689
		18.8875	132.646			13.1221	903.871			18.8875	65.6998			16.4999	158.098
		18.9221	132.852			13.1576	905.14			18.9221	65.8036			16.5456	158.508
		18.9567	133.058			13.1931	906.41			18.9567	65.9074			16.5913	158.917
		18.9913	133.263			13.2287	907.68			18.9913	66.0112			16.637	159.327
		19.0259	133.469			13.2642	908.95			19.0259	66.115			16.6827	159.737
		19.0605	133.675			13.2997	910.22			19.0605	66.2188			16.7284	160.146
		19.0951	133.881			13.3352	911.489			19.0951	66.3226			16.7741	160.556
		19.1298	134.087			13.3707	912.759			19.1298	66.4265			16.8198	160.965
		19.1644	134.293			13.4062	914.029			19.1644	66.5302			16.8655	161.375
		19.199	134.498			13.4417	915.299			19.199	66.6341			16.9111	161.784
		19.2336	134.704			13.4772	916.569			19.2336	66.7379			16.9568	162.194
		19.2682	134.91			13.5128	917.838			19.2682	66.8417			17.0025	162.603
		19.3028	135.116			13.5483	919.108			19.3028	66.9455			17.0482	163.013
		19.3374	135.322			13.5838	920.378			19.3374	67.0493			17.0939	163.422
		19.372	135.528			13.6193	921.648			19.372	67.1531			17.1396	163.832
		19.4066	135.733			13.6548	922.918			19.4066	67.2569			17.1853	164.241
		19.4412	135.939			13.6903	924.187			19.4412	67.3607			17.231	164.651
		19.4759	136.145			13.7258	925.457			19.4759	67.4645			17.2767	165.06
		19.5105	136.351			13.7614	926.727			19.5105	67.5683			17.3224	165.47
		19.5451	136.557			13.7969	927.997			19.5451	67.6721			17.3681	165.88
		19.5797	136.763			13.8324	929.267			19.5797	67.7759			17.4138	166.289
		19.6143	136.968			13.8679	930.536			19.6143	67.8797			17.4595	166.699
		19.6489	137.174			13.9034	931.806			19.6489	67.9835			17.5052	167.108
		19.6835	137.38			13.9389	933.076			19.6835	68.0873			17.5509	167.518
		19.7181	137.586			13.9744	934.346			19.7181	68.1911			17.5966	167.927
		19.7527	137.792			14.0099	935.615			19.7527	68.2949			17.6423	168.337
		19.7873	137.998			14.0455	936.885			19.7873	68.3987			17.688	168.746
		19.822	138.203			14.081	938.155			19.822	68.5025			17.7337	169.156
		19.8566	138.409			14.1165	939.425			19.8566	68.6064			17.7794	169.565
		19.8912	138.615			14.152	940.695			19.8912	68.7101			17.8251	169.975
		19.9258	138.821			14.1875	941.964			19.9258	68.814			17.8708	170.384
		19.9604	139.027			14.223	943.234			19.9604	68.9178			17.9165	170.794
		19.995	139.233			14.2585	944.504			19.995	69.0216			17.9622	171.203
		20.0296	139.439			14.294	945.774			20.0296	69.1254			18.0079	171.613
		20.0642	139.644			14.3295	947.044			20.0642	69.2292			18.0536	172.023
		20.0988	139.85			14.3651	948.313			20.0988	69.333			18.0992	172.432
		20.1334	140.056			14.4006	949.583			20.1334	69.4368			18.1449	172.842
		20.1681	140.262			14.4361	950.853			20.1681	69.5406			18.1906	173.251
		20.2027	140.468			14.4716	952.123			20.2027	69.6444			18.2363	173.661
		20.2373	140.674			14.5071	953.393			20.2373	69.7482			18.282	174.07
		20.2719	140.879			14.5426	954.662			20.2719	69.852			18.3277	174.48
		20.3065	141.085			14.5781	955.932			20.3065	69.9558			18.3734	174.889
		20.3411	141.291			14.6136	957.202			20.3411	70.0596			18.4191	175.299
		20.3757	141.497			14.6492	958.472			20.3757	70.1634			18.4648	175.708
		20.4103	141.703			14.6847	959.742			20.4103	70.2672			18.5105	176.118
		20.4449	141.909			14.7202	961.011			20.4449	70.371			18.5562	176.527
		20.4795	142.114			14.7557	962.281			20.4795	70.4748			18.6019	176.937
		20.5142	142.32			14.7912	963.551			20.5142	70.5786			18.6476	177.346
		20.5488	142.526			14.8267	964.821			20.5488	70.6824			18.6933	177.756
		20.5834	142.732			14.8622	966.091			20.5834	70.7862			18.739	178.166
		20.618	142.938			14.8978	967.36			20.618	70.8901			18.7847	178.575
		20.6526	143.144			14.9333	968.63			20.6526	70.9939			18.8304	178.985
		20.6872	143.349			14.9688	969.9			20.6872	71.0977			18.8761	179.394
		20.7218	143.555			15.0043	971.17			20.7218	71.2015			18.9218	179.804
		20.7564	143.761			15.0398	972.44			20.7564	71.3053			18.9675	180.213
		20.791	143.967			15.0753	973.709			20.791	71.4091			19.0132	180.623
		20.8257	144.173			15.1108	974.979			20.8257	71.5129			19.0588	181.032
		20.8603	144.379			15.1463	976.249			20.8603	71.6167			19.1045	181.442
		20.8949	144.584			15.1819	977.519			20.8949	71.7205			19.1502	181.851
		20.9295	144.79			15.2174	978.789			20.9295	71.8243			19.1959	182.261
		20.9641	144.996			15.2529	980.058			20.9641	71.9281			19.2416	182.67
		20.9987	145.202			15.2884	981.328			20.9987	72.0319			19.2873	183.08
		21.0333	145.408			15.3239	982.598			21.0333	72.1357			19.333	183.489
		21.0679	145.614			15.3594	983.868			21.0679	72.2395			19.3787	183.899
		21.1025	145.819			15.3949	985.138			21.1025	72.3433			19.4244	184.309
		21.1371	146.025			15.4304	986.407			21.1371	72.4471			19.4701	184.718
		21.1718	146.231			15.466	987.677			21.1718	72.5509			19.5158	185.128
		21.2064	146.437			15.5015	988.947			21.2064	72.6547			19.5615	185.537
		21.241	146.643			15.537	990.217			21.241	72.7585			19.6072	185.947
		21.2756	146.849			15.5725	991.487			21.2756	72.8624			19.6529	186.356
		21.3102	147.054			15.608	992.756			21.3102	72.9661			19.6986	186.766
		21.3448	147.26			15.6435	994.026			21.3448	73.07			19.7443	187.175
		21.3794	147.466			15.679	995.296			21.3794	73.1738			19.79	187.585
		21.414	147.672			15.7145	996.566			21.414	73.2776			19.8357	187.994
		21.4486	147.878			15.7501	997.836			21.4486	73.3814			19.8814	188.404
		21.4833	148.084			15.7856	999.105			21.4833	73.4852			19.9271	188.813
		21.5179	148.289			15.8211	1000.38			21.5179	73.589			19.9728	189.223
		21.5525	148.495			15.8566	1001.64			21.5525	73.6928			20.0185	189.632
		21.5871	148.701			15.8921	1002.91			21.5871	73.7966			20.0642	190.042
		21.6217	148.907			15.9276	1004.18			21.6217	73.9004			20.1099	190.451
		21.6563	149.113			15.9631	1005.45			21.6563	74.0042			20.1556	190.861
		21.6909	149.319			15.9986	1006.72			21.6909	74.108			20.2012	191.271
		21.7255	149.524			16.0342	1007.99			21.7255	74.2118			20.2469	191.68
		21.7601	149.73			16.0697	1009.26			21.7601	74.3156			20.2926	192.09
		21.7948	149.936			16.1052	1010.53			21.7948	74.4194			20.3383	192.499
		21.8294	150.142			16.1407	1011.8			21.8294	74.5232			20.384	192.909
		21.864	150.348			16.1762	1013.07			21.864	74.627			20.4297	193.318
		21.8986	150.554			16.2117	1014.34			21.8986	74.7308			20.4754	193.728
		21.9332	150.76			16.2472	1015.61			21.9332	74.8346			20.5211	194.137
		21.9678	150.965			16.2828	1016.88			21.9678	74.9384			20.5668	194.547
		22.0024	151.171			16.3183	1018.15			22.0024	75.0422			20.6125	194.956
		22.037	151.377			16.3538	1019.42			22.037	75.1461			20.6582	195.366
		22.0716	151.583			16.3893	1020.69			22.0716	75.2499			20.7039	195.775
		22.1062	151.789			16.4248	1021.96			22.1062	75.3537			20.7496	196.185
		22.1409	151.995			16.4603	1023.23			22.1409	75.4575			20.7953	196.594
		22.1755	152.2			16.4958	1024.5			22.1755	75.5613			20.841	197.004
		22.2101	152.406			16.5313	1025.77			22.2101	75.6651			20.8867	197.414
		22.2447	152.612			16.5668	1027.04			22.2447	75.7689			20.9324	197.823
		22.2793	152.818			16.6024	1028.31			22.2793	75.8727			20.9781	198.233
		22.3139	153.024			16.6379	1029.58			22.3139	75.9765			21.0238	198.642
		22.3485	153.23			16.6734	1030.85			22.3485	76.0803			21.0695	199.052
		22.3831	153.435			16.7089	1032.12			22.3831	76.1841			21.1152	199.461
		22.4177	153.641			16.7444	1033.39			22.4177	76.2879			21.1608	199.871
		22.4523	153.847			16.7799	1034.66			22.4523	76.3917			21.2066	200.28
		22.487	154.053			16.8154	1035.93			22.487	76.4955			21.2522	200.69
		22.5216	154.259			16.851	1037.2			22.5216	76.5993			21.2979	201.099
		22.5562	154.465			16.8865	1038.47			22.5562	76.7031			21.3436	201.509
		22.5908	154.67			16.922	1039.74			22.5908	76.8069			21.3893	201.918
		22.6254	154.876			16.9575	1041.01			22.6254	76.9107			21.435	202.328
		22.66	155.082			16.993	1042.28			22.66	77.0145			21.4807	202.737
		22.6946	155.288			17.0285	1043.55			22.6946	77.1183			21.5264	203.147
		22.7292	155.494			17.064	1044.82			22.7292	77.2221			21.5721	203.557
		22.7638	155.7			17.0995	1046.09			22.7638	77.326			21.6178	203.966
		22.7984	155.905			17.135	1047.36			22.7984	77.4298			21.6635	204.376
		22.8331	156.111			17.1706	1048.63			22.8331	77.5336			21.7092	204.785
		22.8677	156.317			17.2061	1049.9			22.8677	77.6374			21.7549	205.195
		22.9023	156.523			17.2416	1051.17			22.9023	77.7412			21.8006	205.604
		22.9369	156.729			17.2771	1052.44			22.9369	77.845			21.8463	206.014
		22.9715	156.935			17.3126	1053.71			22.9715	77.9488			21.892	206.423
		23.0061	157.14			17.3481	1054.98			23.0061	78.0526			21.9377	206.833
		23.0407	157.346			17.3836	1056.25			23.0407	78.1564			21.9834	207.242
		23.0753	157.552			17.4191	1057.52			23.0753	78.2602			22.0291	207.652
		23.1099	157.758			17.4547	1058.79			23.1099	78.364			22.0748	208.061
		23.1445	157.964			17.4902	1060.06			23.1445	78.4678			22.1205	208.471
		23.1792	158.17			17.5257	1061.33			23.1792	78.5716			22.1662	208.88
		23.2138	158.375			17.5612	1062.6			23.2138	78.6754			22.2118	209.29
		23.2484	158.581			17.5967	1063.87			23.2484	78.7792			22.2575	209.7
		23.283	158.787			17.6322	1065.13			23.283	78.883			22.3032	210.109
		23.3176	158.993			17.6677	1066.4			23.3176	78.9868			22.3489	210.519
		23.3522	159.199			17.7033	1067.67			23.3522	79.0906			22.3946	210.928
		23.3868	159.405			17.7388	1068.94			23.3868	79.1944			22.4403	211.338
		23.4214	159.61			17.7743	1070.21			23.4214	79.2982			22.486	211.747
		23.4561	159.816			17.8098	1071.48			23.4561	79.4021			22.5317	212.157
		23.4907	160.022			17.8453	1072.75			23.4907	79.5058			22.5774	212.566
		23.5253	160.228			17.8808	1074.02			23.5253	79.6097			22.6231	212.976
		23.5599	160.434			17.9163	1075.29			23.5599	79.7135			22.6688	213.385
		23.5945	160.64			17.9518	1076.56			23.5945	79.8173			22.7145	213.795
		23.6291	160.846			17.9874	1077.83			23.6291	79.9211			22.7602	214.204
		23.6637	161.051			18.0229	1079.1			23.6637	80.0249			22.8059	214.614
		23.6983	161.257			18.0584	1080.37			23.6983	80.1287			22.8516	215.023
		23.7329	161.463			18.0939	1081.64			23.7329	80.2325			22.8973	215.433
		23.7675	161.669			18.1294	1082.91			23.7675	80.3363			22.943	215.843
		23.8022	161.875			18.1649	1084.18			23.8022	80.4401			22.9887	216.252
		23.8368	162.081			18.2004	1085.45			23.8368	80.5439			23.0344	216.662
		23.8714	162.286			18.2359	1086.72			23.8714	80.6477			23.0801	217.071
		23.906	162.492			18.2715	1087.99			23.906	80.7515			23.1258	217.481
		23.9406	162.698			18.307	1089.26			23.9406	80.8553			23.1715	217.89
		23.9752	162.904			18.3425	1090.53			23.9752	80.9591			23.2172	218.3
		24.0098	163.11			18.378	1091.8			24.0098	81.0629			23.2629	218.709
		24.0444	163.316			18.4135	1093.07			24.0444	81.1667			23.3086	219.119
		24.079	163.521			18.449	1094.34			24.079	81.2705			23.3543	219.528
		24.1136	163.727			18.4845	1095.61			24.1136	81.3743			23.3999	219.938
		24.1483	163.933			18.5201	1096.88			24.1483	81.4781			23.4456	220.347
		24.1829	164.139			18.5556	1098.15			24.1829	81.582			23.4913	220.757
		24.2175	164.345			18.5911	1099.42			24.2175	81.6858			23.537	221.166
		24.2521	164.551			18.6266	1100.69			24.2521	81.7896			23.5827	221.576
		24.2867	164.756			18.6621	1101.96			24.2867	81.8934			23.6284	221.986
		24.3213	164.962			18.6976	1103.23			24.3213	81.9972			23.6741	222.395
		24.3559	165.168			18.7331	1104.5			24.3559	82.101			23.7198	222.805
		24.3905	165.374			18.7686	1105.77			24.3905	82.2048			23.7655	223.214
		24.4251	165.58			18.8041	1107.04			24.4251	82.3086			23.8112	223.624
		24.4597	165.786			18.8397	1108.31			24.4597	82.4124			23.8569	224.033
		24.4944	165.991			18.8752	1109.58			24.4944	82.5162			23.9026	224.443
		24.529	166.197			18.9107	1110.85			24.529	82.62			23.9483	224.852
		24.5636	166.403			18.9462	1112.12			24.5636	82.7238			23.994	225.262
		24.5982	166.609			18.9817	1113.39			24.5982	82.8276			24.0397	225.671
		24.6328	166.815			19.0172	1114.66			24.6328	82.9314			24.0854	226.081
		24.6674	167.021			19.0527	1115.93			24.6674	83.0352			24.1311	226.49
		24.702	167.226			19.0882	1117.2			24.702	83.139			24.1768	226.9
		24.7366	167.432			19.1238	1118.47			24.7366	83.2428			24.2225	227.309
		24.7712	167.638			19.1593	1119.74			24.7712	83.3466			24.2682	227.719
		24.8058	167.844			19.1948	1121.01			24.8058	83.4504			24.3138	228.129
		24.8405	168.05			19.2303	1122.28			24.8405	83.5542			24.3595	228.538
		24.8751	168.256			19.2658	1123.55			24.8751	83.6581			24.4052	228.948
		24.9097	168.461			19.3013	1124.82			24.9097	83.7618			24.4509	229.357
		24.9443	168.667			19.3368	1126.09			24.9443	83.8657			24.4966	229.767
		24.9789	168.873			19.3724	1127.35			24.9789	83.9695			24.5423	230.176
		25.0135	169.079			19.4079	1128.62			25.0135	84.0733			24.588	230.586
		25.0481	169.285			19.4434	1129.89			25.0481	84.1771			24.6337	230.995
		25.0827	169.491			19.4789	1131.16			25.0827	84.2809			24.6794	231.405
		25.1173	169.696			19.5144	1132.43			25.1173	84.3847			24.7251	231.814
		25.1519	169.902			19.5499	1133.7			25.1519	84.4885			24.7708	232.224
		25.1866	170.108			19.5854	1134.97			25.1866	84.5923			24.8165	232.633
		25.2212	170.314			19.6209	1136.24			25.2212	84.6961			24.8622	233.043
		25.2558	170.52			19.6564	1137.51			25.2558	84.7999			24.9079	233.452
		25.2904	170.726			19.692	1138.78			25.2904	84.9037			24.9536	233.862
		25.325	170.932			19.7275	1140.05			25.325	85.0075			24.9993	234.272
		25.3596	171.137			19.763	1141.32			25.3596	85.1113			25.045	234.681
		25.3942	171.343			19.7985	1142.59			25.3942	85.2151			25.0907	235.091
		25.4288	171.549			19.834	1143.86			25.4288	85.3189			25.1364	235.5
		25.4635	171.755			19.8695	1145.13			25.4635	85.4227			25.1821	235.91
		25.4981	171.961			19.905	1146.4			25.4981	85.5265			25.2278	236.319
		25.5327	172.167			19.9406	1147.67			25.5327	85.6303			25.2735	236.729
		25.5673	172.372			19.9761	1148.94			25.5673	85.7341			25.3192	237.138
		25.6019	172.578			20.0116	1150.21			25.6019	85.838			25.3649	237.548
		25.6365	172.784			20.0471	1151.48			25.6365	85.9417			25.4106	237.957
		25.6711	172.99			20.0826	1152.75			25.6711	86.0456			25.4563	238.367
		25.7057	173.196			20.1181	1154.02			25.7057	86.1494			25.5019	238.776
		25.7403	173.402			20.1536	1155.29			25.7403	86.2532			25.5476	239.186
		25.7749	173.607			20.1891	1156.56			25.7749	86.357			25.5933	239.595
		25.8096	173.813			20.2247	1157.83			25.8096	86.4608			25.639	240.005
		25.8442	174.019			20.2602	1159.1			25.8442	86.5646			25.6847	240.415
		25.8788	174.225			20.2957	1160.37			25.8788	86.6684			25.7304	240.824
		25.9134	174.431			20.3312	1161.64			25.9134	86.7722			25.7761	241.234
		25.948	174.637			20.3667	1162.91			25.948	86.876			25.8218	241.643
		25.9826	174.842			20.4022	1164.18			25.9826	86.9798			25.8675	242.053
		26.0172	175.048			20.4377	1165.45			26.0172	87.0836			25.9132	242.462
		26.0518	175.254			20.4733	1166.72			26.0518	87.1874			25.9589	242.872
		26.0864	175.46			20.5088	1167.99			26.0864	87.2912			26.0046	243.281
		26.1211	175.666			20.5443	1169.26			26.1211	87.395			26.0503	243.691
		26.1557	175.872			20.5798	1170.53			26.1557	87.4988			26.096	244.1
		26.1903	176.077			20.6153	1171.8			26.1903	87.6026			26.1417	244.51
		26.2249	176.283			20.6508	1173.07			26.2249	87.7064			26.1874	244.919
		26.2595	176.489			20.6863	1174.34			26.2595	87.8102			26.2331	245.329
		26.2941	176.695			20.7218	1175.61			26.2941	87.914			26.2788	245.738
		26.3287	176.901			20.7573	1176.88			26.3287	88.0178			26.3245	246.148
		26.3633	177.107			20.7929	1178.15			26.3633	88.1217			26.3702	246.557
		26.3979	177.312			20.8284	1179.42			26.3979	88.2255			26.4159	246.967
		26.4325	177.518			20.8639	1180.69			26.4325	88.3293			26.4615	247.377
		26.4672	177.724			20.8994	1181.96			26.4672	88.4331			26.5072	247.786
		26.5018	177.93			20.9349	1183.23			26.5018	88.5369			26.5529	248.196
		26.5364	178.136			20.9704	1184.5			26.5364	88.6407			26.5986	248.605
		26.571	178.342			21.0059	1185.77			26.571	88.7445			26.6443	249.015
		26.6056	178.547			21.0415	1187.04			26.6056	88.8483			26.69	249.424
		26.6402	178.753			21.077	1188.31			26.6402	88.9521			26.7357	249.834
		26.6748	178.959			21.1125	1189.57			26.6748	89.0559			26.7814	250.243
		26.7094	179.165			21.148	1190.84			26.7094	89.1597			26.8271	250.653
		26.744	179.371			21.1835	1192.11			26.744	89.2635			26.8728	251.062
		26.7786	179.577			21.219	1193.38			26.7786	89.3673			26.9185	251.472
		26.8133	179.782			21.2545	1194.65			26.8133	89.4711			26.9642	251.881
		26.8479	179.988			21.29	1195.92			26.8479	89.5749			27.0099	252.291
		26.8825	180.194			21.3255	1197.19			26.8825	89.6787			27.0556	252.7
		26.9171	180.4			21.3611	1198.46			26.9171	89.7825			27.1013	253.11
		26.9517	180.606			21.3966	1199.73			26.9517	89.8863			27.147	253.52
		26.9863	180.812			21.4321	1201			26.9863	89.9901			27.1927	253.929
		27.0209	181.018			21.4676	1202.27			27.0209	90.094			27.2384	254.339
		27.0555	181.223			21.5031	1203.54			27.0555	90.1977			27.2841	254.748
		27.0901	181.429			21.5386	1204.81			27.0901	90.3016			27.3298	255.158
		27.1247	181.635			21.5741	1206.08			27.1247	90.4054			27.3755	255.567
		27.1594	181.841			21.6096	1207.35			27.1594	90.5092			27.4212	255.977
		27.194	182.047			21.6452	1208.62			27.194	90.613			27.4669	256.386
		27.2286	182.253			21.6807	1209.89			27.2286	90.7168			27.5126	256.796
		27.2632	182.458			21.7162	1211.16			27.2632	90.8206			27.5583	257.205
		27.2978	182.664			21.7517	1212.43			27.2978	90.9244			27.6039	257.615
		27.3324	182.87			21.7872	1213.7			27.3324	91.0282			27.6496	258.024
		27.367	183.076			21.8227	1214.97			27.367	91.132			27.6953	258.434
		27.4016	183.282			21.8582	1216.24			27.4016	91.2358			27.741	258.843
		27.4362	183.488			21.8938	1217.51			27.4362	91.3396			27.7867	259.253
		27.4708	183.693			21.9293	1218.78			27.4708	91.4434			27.8324	259.663
		27.5055	183.899			21.9648	1220.05			27.5055	91.5472			27.8781	260.072
		27.5401	184.105			22.0003	1221.32			27.5401	91.651			27.9238	260.482
		27.5747	184.311			22.0358	1222.59			27.5747	91.7548			27.9695	260.891
		27.6093	184.517			22.0713	1223.86			27.6093	91.8586			28.0152	261.301
		27.6439	184.723			22.1068	1225.13			27.6439	91.9624			28.0609	261.71
		27.6785	184.928			22.1423	1226.4			27.6785	92.0662			28.1066	262.12
		27.7131	185.134			22.1779	1227.67			27.7131	92.17			28.1523	262.529
		27.7477	185.34			22.2134	1228.94			27.7477	92.2738			28.198	262.939
		27.7823	185.546			22.2489	1230.21			27.7823	92.3777			28.2437	263.348
		27.8169	185.752			22.2844	1231.48			27.8169	92.4815			28.2894	263.758
		27.8516	185.958			22.3199	1232.75			27.8516	92.5853			28.3351	264.167
		27.8862	186.163			22.3554	1234.02			27.8862	92.6891			28.3808	264.577
		27.9208	186.369			22.3909	1235.29			27.9208	92.7929			28.4265	264.986
		27.9554	186.575			22.4264	1236.56			27.9554	92.8967			28.4722	265.396
		27.99	186.781			22.462	1237.83			27.99	93.0005			28.5179	265.806
		28.0246	186.987			22.4975	1239.1			28.0246	93.1043			28.5635	266.215
		28.0592	187.193			22.533	1240.37			28.0592	93.2081			28.6092	266.625
		28.0938	187.398			22.5685	1241.64			28.0938	93.3119			28.6549	267.034
		28.1285	187.604			22.604	1242.91			28.1285	93.4157			28.7006	267.444
		28.1631	187.81			22.6395	1244.18			28.1631	93.5195			28.7463	267.853
		28.1977	188.016			22.675	1245.45			28.1977	93.6233			28.792	268.263
		28.2323	188.222			22.7106	1246.72			28.2323	93.7271			28.8377	268.672
		28.2669	188.428			22.7461	1247.99			28.2669	93.8309			28.8834	269.082
		28.3015	188.633			22.7816	1249.26			28.3015	93.9347			28.9291	269.491
		28.3361	188.839			22.8171	1250.53			28.3361	94.0385			28.9748	269.901
		28.3707	189.045			22.8526	1251.79			28.3707	94.1423			29.0205	270.31
		28.4053	189.251			22.8881	1253.06			28.4053	94.2461			29.0662	270.72
		28.4399	189.457			22.9236	1254.33			28.4399	94.3499			29.1119	271.129
		28.4746	189.663			22.9591	1255.6			28.4746	94.4537			29.1576	271.539
		28.5092	189.868			22.9947	1256.87			28.5092	94.5576			29.2033	271.949
		28.5438	190.074			23.0302	1258.14			28.5438	94.6614			29.249	272.358
		28.5784	190.28			23.0657	1259.41			28.5784	94.7652			29.2947	272.768
		28.613	190.486			23.1012	1260.68			28.613	94.869			29.3404	273.177
		28.6476	190.692			23.1367	1261.95			28.6476	94.9728			29.3861	273.587
		28.6822	190.898			23.1722	1263.22			28.6822	95.0766			29.4318	273.996
		28.7168	191.103			23.2077	1264.49			28.7168	95.1804			29.4775	274.406
		28.7514	191.309			23.2432	1265.76			28.7514	95.2842			29.5232	274.815
		28.786	191.515			23.2787	1267.03			28.786	95.388			29.5689	275.225
		28.8207	191.721			23.3143	1268.3			28.8207	95.4918			29.6146	275.634
		28.8553	191.927			23.3498	1269.57			28.8553	95.5956			29.6603	276.044
		28.8899	192.133			23.3853	1270.84			28.8899	95.6994			29.7059	276.453
		28.9245	192.339			23.4208	1272.11			28.9245	95.8032			29.7516	276.863
		28.9591	192.544			23.4563	1273.38			28.9591	95.907			29.7973	277.272
		28.9937	192.75			23.4918	1274.65			28.9937	96.0108			29.843	277.682
		29.0283	192.956			23.5273	1275.92			29.0283	96.1146			29.8887	278.092
		29.0629	193.162			23.5629	1277.19			29.0629	96.2184			29.9344	278.501
		29.0975	193.368			23.5984	1278.46			29.0975	96.3222			29.9801	278.911
		29.1321	193.574			23.6339	1279.73			29.1321	96.426			30.0258	279.32
		29.1668	193.779			23.6694	1281			29.1668	96.5298			30.0715	279.73
		29.2014	193.985			23.7049	1282.27			29.2014	96.6337			30.1172	280.139
		29.236	194.191			23.7404	1283.54			29.236	96.7374			30.1629	280.549
		29.2706	194.397			23.7759	1284.81			29.2706	96.8413			30.2086	280.958
		29.3052	194.603			23.8114	1286.08			29.3052	96.9451			30.2543	281.368
		29.3398	194.809			23.8469	1287.35			29.3398	97.0489			30.3	281.777
		29.3744	195.014			23.8825	1288.62			29.3744	97.1527			30.3457	282.187
		29.409	195.22			23.918	1289.89			29.409	97.2565			30.3914	282.596
		29.4436	195.426			23.9535	1291.16			29.4436	97.3603			30.4371	283.006
		29.4782	195.632			23.989	1292.43			29.4782	97.4641			30.4828	283.415
		29.5129	195.838			24.0245	1293.7			29.5129	97.5679			30.5285	283.825
		29.5475	196.044			24.06	1294.97			29.5475	97.6717			30.5742	284.235
		29.5821	196.249			24.0955	1296.24			29.5821	97.7755			30.6199	284.644
		29.6167	196.455			24.131	1297.51			29.6167	97.8793			30.6655	285.054
		29.6513	196.661			24.1666	1298.78			29.6513	97.9831			30.7112	285.463
		29.6859	196.867			24.2021	1300.05			29.6859	98.0869			30.7569	285.873
		29.7205	197.073			24.2376	1301.32			29.7205	98.1907			30.8026	286.282
		29.7551	197.279			24.2731	1302.59			29.7551	98.2945			30.8483	286.692
		29.7898	197.484			24.3086	1303.86			29.7898	98.3983			30.894	287.101
		29.8244	197.69			24.3441	1305.13			29.8244	98.5021			30.9397	287.511
		29.859	197.896			24.3796	1306.4			29.859	98.6059			30.9854	287.92
		29.8936	198.102			24.4152	1307.67			29.8936	98.7097			31.0311	288.33
		29.9282	198.308			24.4507	1308.94			29.9282	98.8136			31.0768	288.739
		29.9628	198.514			24.4862	1310.21			29.9628	98.9174			31.1225	289.149
		29.9974	198.719			24.5217	1311.48			29.9974	99.0212			31.1682	289.558
		30.032	198.925			24.5572	1312.75			30.032	99.125			31.2139	289.968
		30.0666	199.131			24.5927	1314.02			30.0666	99.2288			31.2596	290.378
		30.1012	199.337			24.6282	1315.28			30.1012	99.3326			31.3053	290.787
		30.1359	199.543			24.6637	1316.55			30.1359	99.4364			31.351	291.197
		30.1705	199.749			24.6993	1317.82			30.1705	99.5402			31.3967	291.606
		30.2051	199.954			24.7348	1319.09			30.2051	99.644			31.4424	292.016
		30.2397	200.16			24.7703	1320.36			30.2397	99.7478			31.4881	292.425
		30.2743	200.366			24.8058	1321.63			30.2743	99.8516			31.5338	292.835
		30.3089	200.572			24.8413	1322.9			30.3089	99.9554			31.5795	293.244
		30.3435	200.778			24.8768	1324.17			30.3435	100.059			31.6252	293.654
		30.3781	200.984			24.9123	1325.44			30.3781	100.163			31.6709	294.063
		30.4127	201.189			24.9478	1326.71			30.4127	100.267			31.7166	294.473
		30.4473	201.395			24.9834	1327.98			30.4473	100.371			31.7623	294.882
		30.482	201.601			25.0189	1329.25			30.482	100.474			31.808	295.292
		30.5166	201.807			25.0544	1330.52			30.5166	100.578			31.8536	295.701
		30.5512	202.013			25.0899	1331.79			30.5512	100.682			31.8993	296.111
		30.5858	202.219			25.1254	1333.06			30.5858	100.786			31.945	296.521
		30.6204	202.425			25.1609	1334.33			30.6204	100.89			31.9907	296.93
		30.655	202.63			25.1964	1335.6			30.655	100.993			32.0364	297.34
		30.6896	202.836			25.232	1336.87			30.6896	101.097			32.0821	297.749
		30.7242	203.042			25.2675	1338.14			30.7242	101.201			32.1278	298.159
		30.7588	203.248			25.303	1339.41			30.7588	101.305			32.1735	298.568
		30.7934	203.454			25.3385	1340.68			30.7934	101.409			32.2192	298.978
		30.8281	203.66			25.374	1341.95			30.8281	101.512			32.2649	299.387
		30.8627	203.865			25.4095	1343.22			30.8627	101.616			32.3106	299.797
		30.8973	204.071			25.445	1344.49			30.8973	101.72			32.3563	300.206
		30.9319	204.277			25.4805	1345.76			30.9319	101.824			32.402	300.616
		30.9665	204.483			25.516	1347.03			30.9665	101.928			32.4477	301.025
		31.0011	204.689			25.5516	1348.3			31.0011	102.031			32.4934	301.435
		31.0357	204.895			25.5871	1349.57			31.0357	102.135			32.5391	301.844
		31.0703	205.1			25.6226	1350.84			31.0703	102.239			32.5848	302.254
		31.1049	205.306			25.6581	1352.11			31.1049	102.343			32.6305	302.663
		31.1395	205.512			25.6936	1353.38			31.1395	102.447			32.6762	303.073
		31.1742	205.718			25.7291	1354.65			31.1742	102.551			32.7219	303.483
		31.2088	205.924			25.7646	1355.92			31.2088	102.654			32.7675	303.892
		31.2434	206.13			25.8001	1357.19			31.2434	102.758			32.8132	304.302
		31.278	206.335			25.8357	1358.46			31.278	102.862			32.859	304.711
		31.3126	206.541			25.8712	1359.73			31.3126	102.966			32.9046	305.121
		31.3472	206.747			25.9067	1361			31.3472	103.07			32.9503	305.53
		31.3818	206.953			25.9422	1362.27			31.3818	103.173			32.996	305.94
		31.4164	207.159			25.9777	1363.54			31.4164	103.277			33.0417	306.349
		31.451	207.365			26.0132	1364.81			31.451	103.381			33.0874	306.759
		31.4856	207.57			26.0487	1366.08			31.4856	103.485			33.1331	307.168
		31.5203	207.776			26.0843	1367.35			31.5203	103.589			33.1788	307.578
		31.5549	207.982			26.1198	1368.62			31.5549	103.692			33.2245	307.987
		31.5895	208.188			26.1553	1369.89			31.5895	103.796			33.2702	308.397
		31.6241	208.394			26.1908	1371.16			31.6241	103.9			33.3159	308.806
		31.6587	208.6			26.2263	1372.43			31.6587	104.004			33.3616	309.216
		31.6933	208.805			26.2618	1373.7			31.6933	104.108			33.4073	309.626
		31.7279	209.011			26.2973	1374.97			31.7279	104.211			33.453	310.035
		31.7625	209.217			26.3328	1376.24			31.7625	104.315			33.4987	310.445
		31.7971	209.423			26.3683	1377.5			31.7971	104.419			33.5444	310.854
		31.8318	209.629			26.4039	1378.77			31.8318	104.523			33.5901	311.264
		31.8664	209.835			26.4394	1380.04			31.8664	104.627			33.6358	311.673
		31.901	210.04			26.4749	1381.31			31.901	104.73			33.6815	312.083
		31.9356	210.246			26.5104	1382.58			31.9356	104.834			33.7272	312.492
		31.9702	210.452			26.5459	1383.85			31.9702	104.938			33.7729	312.902
		32.0048	210.658			26.5814	1385.12			32.0048	105.042			33.8186	313.311
		32.0394	210.864			26.6169	1386.39			32.0394	105.146			33.8642	313.721
		32.074	211.07			26.6525	1387.66			32.074	105.249			33.91	314.13
		32.1086	211.275			26.688	1388.93			32.1086	105.353			33.9556	314.54
		32.1433	211.481			26.7235	1390.2			32.1433	105.457			34.0013	314.949
		32.1779	211.687			26.759	1391.47			32.1779	105.561			34.047	315.359
		32.2125	211.893			26.7945	1392.74			32.2125	105.665			34.0927	315.769
		32.2471	212.099			26.83	1394.01			32.2471	105.768			34.1384	316.178
		32.2817	212.305			26.8655	1395.28			32.2817	105.872			34.1841	316.588
		32.3163	212.511			26.901	1396.55			32.3163	105.976			34.2298	316.997
		32.3509	212.716			26.9366	1397.82			32.3509	106.08			34.2755	317.407
		32.3855	212.922			26.9721	1399.09			32.3855	106.184			34.3212	317.816
		32.4201	213.128			27.0076	1400.36			32.4201	106.287			34.3669	318.226
		32.4547	213.334			27.0431	1401.63			32.4547	106.391			34.4126	318.635
		32.4894	213.54			27.0786	1402.9			32.4894	106.495			34.4583	319.045
		32.524	213.746			27.1141	1404.17			32.524	106.599			34.504	319.454
		32.5586	213.951			27.1496	1405.44			32.5586	106.703			34.5497	319.864
		32.5932	214.157			27.1851	1406.71			32.5932	106.807			34.5954	320.273
		32.6278	214.363			27.2207	1407.98			32.6278	106.91			34.6411	320.683
		32.6624	214.569			27.2562	1409.25			32.6624	107.014			34.6868	321.092
		32.697	214.775			27.2917	1410.52			32.697	107.118			34.7325	321.502
		32.7316	214.981			27.3272	1411.79			32.7316	107.222			34.7782	321.912
		32.7662	215.186			27.3627	1413.06			32.7662	107.326			34.8239	322.321
		32.8008	215.392			27.3982	1414.33			32.8008	107.429			34.8696	322.731
		32.8355	215.598			27.4337	1415.6			32.8355	107.533			34.9153	323.14
		32.8701	215.804			27.4692	1416.87			32.8701	107.637			34.9609	323.55
		32.9047	216.01			27.5048	1418.14			32.9047	107.741			35.0066	323.959
		32.9393	216.216			27.5403	1419.41			32.9393	107.845			35.0523	324.369
		32.9739	216.421			27.5758	1420.68			32.9739	107.948			35.098	324.778
		33.0085	216.627			27.6113	1421.95			33.0085	108.052			35.1437	325.188
		33.0431	216.833			27.6468	1423.22			33.0431	108.156			35.1894	325.597
		33.0777	217.039			27.6823	1424.49			33.0777	108.26			35.2351	326.007
		33.1123	217.245			27.7178	1425.76			33.1123	108.364			35.2808	326.416
		33.1469	217.451			27.7534	1427.03			33.1469	108.467			35.3265	326.826
		33.1816	217.656			27.7889	1428.3			33.1816	108.571			35.3722	327.235
		33.2162	217.862			27.8244	1429.57			33.2162	108.675			35.4179	327.645
		33.2508	218.068			27.8599	1430.84			33.2508	108.779			35.4636	328.055
		33.2854	218.274			27.8954	1432.11			33.2854	108.883			35.5093	328.464
		33.32	218.48			27.9309	1433.38			33.32	108.986			35.555	328.874
		33.3546	218.686			27.9664	1434.65			33.3546	109.09			35.6007	329.283
		33.3892	218.891			28.0019	1435.92			33.3892	109.194			35.6464	329.693
		33.4238	219.097			28.0374	1437.19			33.4238	109.298			35.6921	330.102
		33.4584	219.303			28.073	1438.46			33.4584	109.402			35.7378	330.512
		33.4931	219.509			28.1085	1439.72			33.4931	109.505			35.7835	330.921
		33.5277	219.715			28.144	1440.99			33.5277	109.609			35.8292	331.331
		33.5623	219.921			28.1795	1442.26			33.5623	109.713			35.8749	331.74
		33.5969	220.126			28.215	1443.53			33.5969	109.817			35.9206	332.15
		33.6315	220.332			28.2505	1444.8			33.6315	109.921			35.9663	332.559
		33.6661	220.538			28.286	1446.07			33.6661	110.024			36.0119	332.969
		33.7007	220.744			28.3215	1447.34			33.7007	110.128			36.0576	333.378
		33.7353	220.95			28.3571	1448.61			33.7353	110.232			36.1033	333.788
		33.7699	221.156			28.3926	1449.88			33.7699	110.336			36.149	334.198
		33.8045	221.361			28.4281	1451.15			33.8045	110.44			36.1947	334.607
		33.8392	221.567			28.4636	1452.42			33.8392	110.543			36.2404	335.017
		33.8738	221.773			28.4991	1453.69			33.8738	110.647			36.2861	335.426
		33.9084	221.979			28.5346	1454.96			33.9084	110.751			36.3318	335.836
		33.943	222.185			28.5701	1456.23			33.943	110.855			36.3775	336.245
		33.9776	222.391			28.6057	1457.5			33.9776	110.959			36.4232	336.655
		34.0122	222.596			28.6412	1458.77			34.0122	111.063			36.4689	337.064
		34.0468	222.802			28.6767	1460.04			34.0468	111.166			36.5146	337.474
		34.0814	223.008			28.7122	1461.31			34.0814	111.27			36.5603	337.883
		34.116	223.214			28.7477	1462.58			34.116	111.374			36.606	338.293
		34.1506	223.42			28.7832	1463.85			34.1506	111.478			36.6517	338.702
		34.1853	223.626			28.8187	1465.12			34.1853	111.582			36.6974	339.112
		34.2199	223.832			28.8542	1466.39			34.2199	111.685			36.7431	339.521
		34.2545	224.037			28.8897	1467.66			34.2545	111.789			36.7888	339.931
		34.2891	224.243			28.9253	1468.93			34.2891	111.893			36.8345	340.341
		34.3237	224.449			28.9608	1470.2			34.3237	111.997			36.8802	340.75
		34.3583	224.655			28.9963	1471.47			34.3583	112.101			36.9259	341.16
		34.3929	224.861			29.0318	1472.74			34.3929	112.204			36.9716	341.569
		34.4275	225.067			29.0673	1474.01			34.4275	112.308			37.0172	341.979
		34.4622	225.272			29.1028	1475.28			34.4622	112.412			37.063	342.388
		34.4968	225.478			29.1383	1476.55			34.4968	112.516			37.1086	342.798
		34.5314	225.684			29.1739	1477.82			34.5314	112.62			37.1543	343.207
		34.566	225.89			29.2094	1479.09			34.566	112.723			37.2	343.617
		34.6006	226.096			29.2449	1480.36			34.6006	112.827			37.2457	344.026
		34.6352	226.302			29.2804	1481.63			34.6352	112.931			37.2914	344.436
		34.6698	226.507			29.3159	1482.9			34.6698	113.035			37.3371	344.845
		34.7044	226.713			29.3514	1484.17			34.7044	113.139			37.3828	345.255
		34.739	226.919			29.3869	1485.44			34.739	113.242			37.4285	345.664
		34.7736	227.125			29.4224	1486.71			34.7736	113.346			37.4742	346.074
		34.8083	227.331			29.458	1487.98			34.8083	113.45			37.5199	346.484
		34.8429	227.537			29.4935	1489.25			34.8429	113.554			37.5656	346.893
		34.8775	227.742			29.529	1490.52			34.8775	113.658			37.6113	347.303
		34.9121	227.948			29.5645	1491.79			34.9121	113.761			37.657	347.712
		34.9467	228.154			29.6	1493.06			34.9467	113.865			37.7027	348.122
		34.9813	228.36			29.6355	1494.33			34.9813	113.969			37.7484	348.531
		35.0159	228.566			29.671	1495.6			35.0159	114.073			37.7941	348.941
		35.0505	228.772			29.7066	1496.87			35.0505	114.177			37.8398	349.35
		35.0851	228.977			29.7421	1498.14			35.0851	114.28			37.8855	349.76
		35.1197	229.183			29.7776	1499.41			35.1197	114.384			37.9312	350.169
		35.1544	229.389			29.8131	1500.68			35.1544	114.488			37.9769	350.579
		35.189	229.595			29.8486	1501.95			35.189	114.592			38.0226	350.988
		35.2236	229.801			29.8841	1503.21			35.2236	114.696			38.0682	351.398
		35.2582	230.007			29.9196	1504.48			35.2582	114.799			38.114	351.807
		35.2928	230.212			29.9551	1505.75			35.2928	114.903			38.1596	352.217
		35.3274	230.418			29.9906	1507.02			35.3274	115.007			38.2053	352.627
		35.362	230.624			30.0262	1508.29			35.362	115.111			38.251	353.036
		35.3966	230.83			30.0617	1509.56			35.3966	115.215			38.2967	353.446
		35.4312	231.036			30.0972	1510.83			35.4312	115.319			38.3424	353.855
		35.4659	231.242			30.1327	1512.1			35.4659	115.422			38.3881	354.265
		35.5005	231.447			30.1682	1513.37			35.5005	115.526			38.4338	354.674
		35.5351	231.653			30.2037	1514.64			35.5351	115.63			38.4795	355.084
		35.5697	231.859			30.2392	1515.91			35.5697	115.734			38.5252	355.493
		35.6043	232.065			30.2748	1517.18			35.6043	115.838			38.5709	355.903
		35.6389	232.271			30.3103	1518.45			35.6389	115.941			38.6166	356.312
		35.6735	232.477			30.3458	1519.72			35.6735	116.045			38.6623	356.722
		35.7081	232.682			30.3813	1520.99			35.7081	116.149			38.708	357.131
		35.7427	232.888			30.4168	1522.26			35.7427	116.253			38.7537	357.541
		35.7773	233.094			30.4523	1523.53			35.7773	116.357			38.7994	357.95
		35.812	233.3			30.4878	1524.8			35.812	116.46			38.8451	358.36
		35.8466	233.506			30.5233	1526.07			35.8466	116.564			38.8908	358.769
		35.8812	233.712			30.5588	1527.34			35.8812	116.668			38.9365	359.179
		35.9158	233.918			30.5944	1528.61			35.9158	116.772			38.9822	359.589
		35.9504	234.123			30.6299	1529.88			35.9504	116.876			39.0279	359.998
		35.985	234.329			30.6654	1531.15			35.985	116.979			39.0736	360.408
		36.0196	234.535			30.7009	1532.42			36.0196	117.083			39.1193	360.817
		36.0542	234.741			30.7364	1533.69			36.0542	117.187			39.1649	361.227
		36.0888	234.947			30.7719	1534.96			36.0888	117.291			39.2107	361.636
		36.1234	235.153			30.8074	1536.23			36.1234	117.395			39.2563	362.046
		36.1581	235.358			30.8429	1537.5			36.1581	117.498			39.302	362.455
		36.1927	235.564			30.8785	1538.77			36.1927	117.602			39.3477	362.865
		36.2273	235.77			30.914	1540.04			36.2273	117.706			39.3934	363.274
		36.2619	235.976			30.9495	1541.31			36.2619	117.81			39.4391	363.684
		36.2965	236.182			30.985	1542.58			36.2965	117.914			39.4848	364.093
		36.3311	236.388			31.0205	1543.85			36.3311	118.017			39.5305	364.503
		36.3657	236.593			31.056	1545.12			36.3657	118.121			39.5762	364.912
		36.4003	236.799			31.0915	1546.39			36.4003	118.225			39.6219	365.322
		36.4349	237.005			31.1271	1547.66			36.4349	118.329			39.6676	365.732
		36.4695	237.211			31.1626	1548.93			36.4695	118.433			39.7133	366.141
		36.5042	237.417			31.1981	1550.2			36.5042	118.536			39.759	366.551
		36.5388	237.623			31.2336	1551.47			36.5388	118.64			39.8047	366.96
		36.5734	237.828			31.2691	1552.74			36.5734	118.744			39.8504	367.37
		36.608	238.034			31.3046	1554.01			36.608	118.848			39.8961	367.779
		36.6426	238.24			31.3401	1555.28			36.6426	118.952			39.9418	368.189
		36.6772	238.446			31.3756	1556.55			36.6772	119.055			39.9875	368.598
		36.7118	238.652			31.4112	1557.82			36.7118	119.159			40.0332	369.008
		36.7464	238.858			31.4467	1559.09			36.7464	119.263			40.0789	369.417
		36.781	239.063			31.4822	1560.36			36.781	119.367			40.1246	369.827
		36.8156	239.269			31.5177	1561.63			36.8156	119.471			40.1703	370.236
		36.8503	239.475			31.5532	1562.9			36.8503	119.575			40.2159	370.646
		36.8849	239.681			31.5887	1564.17			36.8849	119.678			40.2617	371.055
		36.9195	239.887			31.6242	1565.43			36.9195	119.782			40.3073	371.465
		36.9541	240.093			31.6597	1566.7			36.9541	119.886			40.353	371.875
		36.9887	240.298			31.6953	1567.97			36.9887	119.99			40.3987	372.284
		37.0233	240.504			31.7308	1569.24			37.0233	120.094			40.4444	372.694
		37.0579	240.71			31.7663	1570.51			37.0579	120.197			40.4901	373.103
		37.0925	240.916			31.8018	1571.78			37.0925	120.301			40.5358	373.513
		37.1272	241.122			31.8373	1573.05			37.1272	120.405			40.5815	373.922
		37.1618	241.328			31.8728	1574.32			37.1618	120.509			40.6272	374.332
		37.1964	241.533			31.9083	1575.59			37.1964	120.613			40.6729	374.741
		37.231	241.739			31.9439	1576.86			37.231	120.716			40.7186	375.151
		37.2656	241.945			31.9794	1578.13			37.2656	120.82			40.7643	375.56
		37.3002	242.151			32.0149	1579.4			37.3002	120.924			40.81	375.97
		37.3348	242.357			32.0504	1580.67			37.3348	121.028			40.8557	376.379
		37.3694	242.563			32.0859	1581.94			37.3694	121.132			40.9014	376.789
		37.404	242.768			32.1214	1583.21			37.404	121.235			40.9471	377.198
		37.4386	242.974			32.1569	1584.48			37.4386	121.339			40.9928	377.608
		37.4733	243.18			32.1924	1585.75			37.4733	121.443			41.0385	378.018
		37.5079	243.386			32.2279	1587.02			37.5079	121.547			41.0842	378.427
		37.5425	243.592			32.2635	1588.29			37.5425	121.651			41.1299	378.837
		37.5771	243.798			32.299	1589.56			37.5771	121.754			41.1756	379.246
		37.6117	244.004			32.3345	1590.83			37.6117	121.858			41.2212	379.656
		37.6463	244.209			32.37	1592.1			37.6463	121.962			41.267	380.065
		37.6809	244.415			32.4055	1593.37			37.6809	122.066			41.3126	380.475
		37.7155	244.621			32.441	1594.64			37.7155	122.17			41.3583	380.884
		37.7501	244.827			32.4765	1595.91			37.7501	122.273			41.404	381.294
		37.7847	245.033			32.5121	1597.18			37.7847	122.377			41.4497	381.703
		37.8194	245.239			32.5476	1598.45			37.8194	122.481			41.4954	382.113
		37.854	245.444			32.5831	1599.72			37.854	122.585			41.5411	382.522
		37.8886	245.65			32.6186	1600.99			37.8886	122.689			41.5868	382.932
		37.9232	245.856			32.6541	1602.26			37.9232	122.792			41.6325	383.341
		37.9578	246.062			32.6896	1603.53			37.9578	122.896			41.6782	383.751
		37.9924	246.268			32.7251	1604.8			37.9924	123			41.7239	384.161
		38.027	246.474			32.7606	1606.07			38.027	123.104			41.7696	384.57
		38.0616	246.679			32.7961	1607.34			38.0616	123.208			41.8153	384.98
		38.0962	246.885			32.8317	1608.61			38.0962	123.311			41.861	385.389
		38.1309	247.091			32.8672	1609.88			38.1309	123.415			41.9067	385.799
		38.1655	247.297			32.9027	1611.15			38.1655	123.519			41.9524	386.208
		38.2001	247.503			32.9382	1612.42			38.2001	123.623			41.9981	386.618
		38.2347	247.709			32.9737	1613.69			38.2347	123.727			42.0438	387.027
		38.2693	247.914			33.0092	1614.96			38.2693	123.831			42.0895	387.437
		38.3039	248.12			33.0447	1616.23			38.3039	123.934			42.1352	387.846
		38.3385	248.326			33.0802	1617.5			38.3385	124.038			42.1809	388.256
		38.3731	248.532			33.1158	1618.77			38.3731	124.142			42.2266	388.665
		38.4077	248.738			33.1513	1620.04			38.4077	124.246			42.2723	389.075
		38.4423	248.944			33.1868	1621.31			38.4423	124.35			42.318	389.484
		38.477	249.149			33.2223	1622.58			38.477	124.453			42.3636	389.894
		38.5116	249.355			33.2578	1623.85			38.5116	124.557			42.4093	390.304
		38.5462	249.561			33.2933	1625.12			38.5462	124.661			42.455	390.713
		38.5808	249.767			33.3288	1626.39			38.5808	124.765			42.5007	391.123
		38.6154	249.973			33.3644	1627.65			38.6154	124.869			42.5464	391.532
		38.65	250.179			33.3999	1628.92			38.65	124.972			42.5921	391.942
		38.6846	250.384			33.4354	1630.19			38.6846	125.076			42.6378	392.351
		38.7192	250.59			33.4709	1631.46			38.7192	125.18			42.6835	392.761
		38.7538	250.796			33.5064	1632.73			38.7538	125.284			42.7292	393.17
		38.7884	251.002			33.5419	1634			38.7884	125.388			42.7749	393.58
		38.8231	251.208			33.5774	1635.27			38.8231	125.491			42.8206	393.989
		38.8577	251.414			33.6129	1636.54			38.8577	125.595			42.8663	394.399
		38.8923	251.619			33.6485	1637.81			38.8923	125.699			42.912	394.808
		38.9269	251.825			33.684	1639.08			38.9269	125.803			42.9577	395.218
		38.9615	252.031			33.7195	1640.35			38.9615	125.907			43.0034	395.627
		38.9961	252.237			33.755	1641.62			38.9961	126.01			43.0491	396.037
		39.0307	252.443			33.7905	1642.89			39.0307	126.114			43.0948	396.447
		39.0653	252.649			33.826	1644.16			39.0653	126.218			43.1405	396.856
		39.0999	252.854			33.8615	1645.43			39.0999	126.322			43.1862	397.266
		39.1345	253.06			33.897	1646.7			39.1345	126.426			43.2319	397.675
		39.1692	253.266			33.9326	1647.97			39.1692	126.529			43.2776	398.085
		39.2038	253.472			33.9681	1649.24			39.2038	126.633			43.3233	398.494
		39.2384	253.678			34.0036	1650.51			39.2384	126.737			43.3689	398.904
		39.273	253.884			34.0391	1651.78			39.273	126.841			43.4147	399.313
		39.3076	254.089			34.0746	1653.05			39.3076	126.945			43.4603	399.723
		39.3422	254.295			34.1101	1654.32			39.3422	127.048			43.506	400.132
		39.3768	254.501			34.1456	1655.59			39.3768	127.152			43.5517	400.542
		39.4114	254.707			34.1812	1656.86			39.4114	127.256			43.5974	400.951
		39.446	254.913			34.2167	1658.13			39.446	127.36			43.6431	401.361
		39.4806	255.119			34.2522	1659.4			39.4806	127.464			43.6888	401.77
		39.5153	255.325			34.2877	1660.67			39.5153	127.567			43.7345	402.18
		39.5499	255.53			34.3232	1661.94			39.5499	127.671			43.7802	402.59
		39.5845	255.736			34.3587	1663.21			39.5845	127.775			43.8259	402.999
		39.6191	255.942			34.3942	1664.48			39.6191	127.879			43.8716	403.409
		39.6537	256.148			34.4297	1665.75			39.6537	127.983			43.9173	403.818
		39.6883	256.354			34.4652	1667.02			39.6883	128.087			43.963	404.228
		39.7229	256.56			34.5008	1668.29			39.7229	128.19			44.0087	404.637
		39.7575	256.765			34.5363	1669.56			39.7575	128.294			44.0544	405.047
		39.7921	256.971			34.5718	1670.83			39.7921	128.398			44.1001	405.456
		39.8268	257.177			34.6073	1672.1			39.8268	128.502			44.1458	405.866
		39.8614	257.383			34.6428	1673.37			39.8614	128.606			44.1915	406.275
		39.896	257.589			34.6783	1674.64			39.896	128.709			44.2372	406.685
		39.9306	257.795			34.7138	1675.91			39.9306	128.813			44.2829	407.094
		39.9652	258			34.7493	1677.18			39.9652	128.917			44.3286	407.504
		39.9998	258.206			34.7849	1678.45			39.9998	129.021			44.3743	407.913
		40.0344	258.412			34.8204	1679.72			40.0344	129.125			44.42	408.323
		40.069	258.618			34.8559	1680.99			40.069	129.228			44.4656	408.733
		40.1036	258.824			34.8914	1682.26			40.1036	129.332			44.5113	409.142
		40.1382	259.03			34.9269	1683.53			40.1382	129.436			44.557	409.552
		40.1729	259.235			34.9624	1684.8			40.1729	129.54			44.6027	409.961
		40.2075	259.441			34.9979	1686.07			40.2075	129.644			44.6484	410.371
		40.2421	259.647			35.0335	1687.34			40.2421	129.747			44.6941	410.78
		40.2767	259.853			35.069	1688.61			40.2767	129.851			44.7398	411.19
		40.3113	260.059			35.1045	1689.87			40.3113	129.955			44.7855	411.599
		40.3459	260.265			35.14	1691.14			40.3459	130.059			44.8312	412.009
		40.3805	260.47			35.1755	1692.41			40.3805	130.163			44.8769	412.418
		40.4151	260.676			35.211	1693.68			40.4151	130.266			44.9226	412.828
		40.4497	260.882			35.2465	1694.95			40.4497	130.37			44.9683	413.237
		40.4843	261.088			35.282	1696.22			40.4843	130.474			45.014	413.647
		40.519	261.294			35.3175	1697.49			40.519	130.578			45.0597	414.056
		40.5536	261.5			35.3531	1698.76			40.5536	130.682			45.1054	414.466
		40.5882	261.705			35.3886	1700.03			40.5882	130.785			45.1511	414.875
		40.6228	261.911			35.4241	1701.3			40.6228	130.889			45.1968	415.285
		40.6574	262.117			35.4596	1702.57			40.6574	130.993			45.2425	415.695
		40.692	262.323			35.4951	1703.84			40.692	131.097			45.2882	416.104
		40.7266	262.529			35.5306	1705.11			40.7266	131.201			45.3339	416.514
		40.7612	262.735			35.5661	1706.38			40.7612	131.304			45.3796	416.923
		40.7959	262.94			35.6016	1707.65			40.7959	131.408			45.4253	417.333
		40.8305	263.146			35.6372	1708.92			40.8305	131.512			45.471	417.742
		40.8651	263.352			35.6727	1710.19			40.8651	131.616			45.5166	418.152
		40.8997	263.558			35.7082	1711.46			40.8997	131.72			45.5623	418.561
		40.9343	263.764			35.7437	1712.73			40.9343	131.823			45.608	418.971
		40.9689	263.97			35.7792	1714			40.9689	131.927			45.6537	419.38
		41.0035	264.175			35.8147	1715.27			41.0035	132.031			45.6994	419.79
		41.0381	264.381			35.8502	1716.54			41.0381	132.135			45.7451	420.199
		41.0727	264.587			35.8858	1717.81			41.0727	132.239			45.7908	420.609
		41.1073	264.793			35.9213	1719.08			41.1073	132.343			45.8365	421.018
		41.142	264.999			35.9568	1720.35			41.142	132.446			45.8822	421.428
		41.1766	265.205			35.9923	1721.62			41.1766	132.55			45.9279	421.838
		41.2112	265.411			36.0278	1722.89			41.2112	132.654			45.9736	422.247
		41.2458	265.616			36.0633	1724.16			41.2458	132.758			46.0193	422.657
		41.2804	265.822			36.0988	1725.43			41.2804	132.862			46.065	423.066
		41.315	266.028			36.1343	1726.7			41.315	132.965			46.1107	423.476
		41.3496	266.234			36.1699	1727.97			41.3496	133.069			46.1564	423.885
		41.3842	266.44			36.2054	1729.24			41.3842	133.173			46.2021	424.295
		41.4188	266.646			36.2409	1730.51			41.4188	133.277			46.2478	424.704
		41.4534	266.851			36.2764	1731.78			41.4534	133.381			46.2935	425.114
		41.4881	267.057			36.3119	1733.05			41.4881	133.484			46.3392	425.523
		41.5227	267.263			36.3474	1734.32			41.5227	133.588			46.3849	425.933
		41.5573	267.469			36.3829	1735.59			41.5573	133.692			46.4306	426.342
		41.5919	267.675			36.4184	1736.86			41.5919	133.796			46.4763	426.752
		41.6265	267.881			36.454	1738.13			41.6265	133.9			46.5219	427.161
		41.6611	268.086			36.4895	1739.4			41.6611	134.003			46.5677	427.571
		41.6957	268.292			36.525	1740.67			41.6957	134.107			46.6133	427.981
		41.7303	268.498			36.5605	1741.94			41.7303	134.211			46.659	428.39
		41.7649	268.704			36.596	1743.21			41.7649	134.315			46.7047	428.8
		41.7996	268.91			36.6315	1744.48			41.7996	134.419			46.7504	429.209
		41.8342	269.116			36.667	1745.75			41.8342	134.522			46.7961	429.619
		41.8688	269.321			36.7026	1747.02			41.8688	134.626			46.8418	430.028
		41.9034	269.527			36.7381	1748.29			41.9034	134.73			46.8875	430.438
		41.938	269.733			36.7736	1749.56			41.938	134.834			46.9332	430.847
		41.9726	269.939			36.8091	1750.83			41.9726	134.938			46.9789	431.257
		42.0072	270.145			36.8446	1752.1			42.0072	135.041			47.0246	431.666
		42.0418	270.351			36.8801	1753.36			42.0418	135.145			47.0703	432.076
		42.0764	270.556			36.9156	1754.63			42.0764	135.249			47.116	432.485
		42.111	270.762			36.9511	1755.9			42.111	135.353			47.1617	432.895
		42.1457	270.968			36.9866	1757.17			42.1457	135.457			47.2074	433.304
		42.1803	271.174			37.0222	1758.44			42.1803	135.56			47.2531	433.714
		42.2149	271.38			37.0577	1759.71			42.2149	135.664			47.2988	434.124
		42.2495	271.586			37.0932	1760.98			42.2495	135.768			47.3445	434.533
		42.2841	271.791			37.1287	1762.25			42.2841	135.872			47.3902	434.943
		42.3187	271.997			37.1642	1763.52			42.3187	135.976			47.4359	435.352
		42.3533	272.203			37.1997	1764.79			42.3533	136.079			47.4816	435.762
		42.3879	272.409			37.2352	1766.06			42.3879	136.183			47.5273	436.171
		42.4225	272.615			37.2707	1767.33			42.4225	136.287			47.5729	436.581
		42.4571	272.821			37.3063	1768.6			42.4571	136.391			47.6187	436.99
		42.4918	273.026			37.3418	1769.87			42.4918	136.495			47.6643	437.4
		42.5264	273.232			37.3773	1771.14			42.5264	136.599			47.71	437.809

## Sheet: Fig.2h
Cycle (Times)	R(kΩ)
0	20.747
0.00201	20.7599
0.00402	20.7599
0.00602	20.6317
0.00803	20.7341
0.01004	20.747
0.01205	20.7084
0.01406	20.7084
0.01606	20.7341
0.01807	20.6572
0.02008	20.6828
0.02209	20.6828
0.0241	20.6828
0.0261	20.6317
0.02811	20.6444
0.03012	20.6317
0.03213	20.5809
0.03414	20.5809
0.03614	20.5556
0.03815	20.5682
0.04016	20.5303
0.04217	20.5303
0.04418	20.5303
0.04618	20.6317
0.04819	20.5177
0.0502	20.5303
0.05221	20.5682
0.05422	20.5682
0.05622	20.4926
0.05823	20.5051
0.06024	20.5177
0.06225	20.5429
0.06426	20.5429
0.06627	20.5429
0.06827	20.5936
0.07028	20.5429
0.07229	20.5809
0.0743	20.5809
0.07631	20.5556
0.07831	20.619
0.08032	20.5051
0.08233	20.5429
0.08434	20.5429
0.08635	20.5429
0.08835	20.4926
0.09036	20.5936
0.09237	20.5429
0.09438	20.5429
0.09639	20.5809
0.09839	20.5429
0.1004	20.5682
0.10241	20.5809
0.10442	20.5809
0.10643	20.5429
0.10843	20.5429
0.11044	20.6317
0.11245	20.6572
0.11446	20.6572
0.11647	20.6956
0.11847	20.619
0.12048	20.619
0.12249	20.5936
0.1245	20.5936
0.12651	20.5429
0.12851	20.5429
0.13052	20.5177
0.13253	20.5556
0.13454	20.5556
0.13655	20.5556
0.13855	20.5429
0.14056	20.4424
0.14257	20.2812
0.14458	20.2812
0.14659	20.3801
0.14859	20.3058
0.1506	20.2689
0.15261	20.038
0.15462	20.038
0.15663	19.8949
0.15863	20.1467
0.16064	20.0861
0.16265	20.002
0.16466	20.002
0.16667	19.9305
0.16867	19.883
0.17068	20.1467
0.17269	19.9662
0.1747	19.9662
0.17671	19.6147
0.17871	19.7654
0.18072	19.5573
0.18273	19.6377
0.18474	19.6377
0.18675	19.3422
0.18876	19.242
0.19076	19.0013
0.19277	19.023
0.19478	19.023
0.19679	18.8089
0.1988	18.8089
0.2008	18.4864
0.20281	18.4557
0.20482	18.4557
0.20683	18.2243
0.20884	18.2641
0.21084	18.1058
0.21285	17.9022
0.21486	17.9022
0.21687	17.9022
0.21888	17.7689
0.22088	17.9406
0.22289	17.8258
0.2249	17.8258
0.22691	17.8258
0.22892	17.647
0.23092	17.8258
0.23293	17.647
0.23494	17.647
0.23695	17.6098
0.23896	17.7218
0.24096	17.6937
0.24297	17.6656
0.24498	17.6656
0.24699	17.6191
0.249	17.582
0.251	17.647
0.25301	17.6284
0.25502	17.6284
0.25703	17.6191
0.25904	17.408
0.26104	17.3899
0.26305	17.3718
0.26506	17.3718
0.26707	17.408
0.26908	17.2909
0.27108	17.3448
0.27309	17.3718
0.2751	17.3718
0.27711	17.2641
0.27912	17.2019
0.28112	17.2285
0.28313	17.2641
0.28514	17.2641
0.28715	17.2285
0.28916	17.282
0.29116	17.2463
0.29317	17.1226
0.29518	17.1226
0.29719	17.1226
0.2992	17.0614
0.3012	17.1314
0.30321	17.149
0.30522	17.149
0.30723	17.0876
0.30924	17.0789
0.31124	17.044
0.31325	17.0527
0.31526	17.0527
0.31727	17.0964
0.31928	17.0093
0.32129	17.0007
0.32329	16.9748
0.3253	16.9748
0.32731	17.0354
0.32932	17.0354
0.33133	17.0007
0.33333	16.992
0.33534	16.992
0.33735	17.0007
0.33936	16.9576
0.34137	16.872
0.34337	16.8126
0.34538	16.8126
0.34739	16.889
0.3494	16.9147
0.35141	16.9318
0.35341	16.889
0.35542	16.889
0.35743	16.8635
0.35944	16.8295
0.36145	16.821
0.36345	16.872
0.36546	16.872
0.36747	16.9061
0.36948	16.8126
0.37149	16.872
0.37349	16.889
0.3755	16.889
0.37751	16.872
0.37952	16.821
0.38153	16.6783
0.38353	16.72
0.38554	16.72
0.38755	16.72
0.38956	16.7368
0.39157	16.7368
0.39357	16.7117
0.39558	16.7117
0.39759	16.7117
0.3996	16.7033
0.40161	16.72
0.40361	16.7117
0.40562	16.7117
0.40763	16.72
0.40964	16.72
0.41165	16.6867
0.41365	16.67
0.41566	16.67
0.41767	16.67
0.41968	16.6534
0.42169	16.6285
0.42369	16.695
0.4257	16.695
0.42771	16.67
0.42972	16.5955
0.43173	16.6368
0.43373	16.6617
0.43574	16.6617
0.43775	16.579
0.43976	16.5298
0.44177	16.4891
0.44378	16.5217
0.44578	16.5217
0.44779	16.5544
0.4498	16.5298
0.45181	16.5544
0.45382	16.5626
0.45582	16.5626
0.45783	16.5626
0.45984	16.5708
0.46185	16.5873
0.46386	16.5873
0.46586	16.5873
0.46787	16.612
0.46988	16.5626
0.47189	16.579
0.4739	16.6285
0.4759	16.6285
0.47791	16.612
0.47992	16.5708
0.48193	16.579
0.48394	16.5217
0.48594	16.5217
0.48795	16.5708
0.48996	16.579
0.49197	16.5462
0.49398	16.4972
0.49598	16.4972
0.49799	16.4566
0.5	16.4404
0.50201	16.5054
0.50402	16.4404
0.50602	16.4404
0.50803	16.392
0.51004	16.4162
0.51205	16.4485
0.51406	16.4162
0.51606	16.4162
0.51807	16.4647
0.52008	16.4647
0.52209	16.4001
0.5241	16.4566
0.5261	16.4566
0.52811	16.4647
0.53012	16.4647
0.53213	16.4566
0.53414	16.4647
0.53614	16.4647
0.53815	16.4081
0.54016	16.4404
0.54217	16.4162
0.54418	16.4404
0.54618	16.4404
0.54819	16.4485
0.5502	16.4162
0.55221	16.4001
0.55422	16.4081
0.55622	16.4081
0.55823	16.368
0.56024	16.4001
0.56225	16.392
0.56426	16.4404
0.56627	16.4404
0.56827	16.4485
0.57028	16.4162
0.57229	16.4323
0.5743	16.4081
0.57631	16.4081
0.57831	16.4243
0.58032	16.4243
0.58233	16.4081
0.58434	16.4243
0.58635	16.4243
0.58835	16.4323
0.59036	16.384
0.59237	16.4243
0.59438	16.4485
0.59639	16.4485
0.59839	16.4162
0.6004	16.392
0.60241	16.4081
0.60442	16.4243
0.60643	16.4243
0.60843	16.4485
0.61044	16.4323
0.61245	16.4404
0.61446	16.4162
0.61647	16.4162
0.61847	16.4162
0.62048	16.4243
0.62249	16.3519
0.6245	16.3439
0.62651	16.3439
0.62851	16.3439
0.63052	16.376
0.63253	16.368
0.63454	16.3439
0.63655	16.3439
0.63855	16.3519
0.64056	16.3599
0.64257	16.3439
0.64458	16.312
0.64659	16.312
0.64859	16.2882
0.6506	16.3041
0.65261	16.2961
0.65462	16.2565
0.65663	16.2565
0.65863	16.2723
0.66064	16.2723
0.66265	16.2407
0.66466	16.2882
0.66667	16.2882
0.66867	16.328
0.67068	16.4081
0.67269	16.4081
0.6747	16.5626
0.67671	16.5626
0.67871	16.6038
0.68072	16.7704
0.68273	16.8465
0.68474	16.949
0.68675	16.949
0.68876	17.0614
0.69076	17.3989
0.69277	17.5543
0.69478	17.6563
0.69679	17.6563
0.6988	17.9696
0.7008	18.1846
0.70281	18.6306
0.70482	18.7983
0.70683	18.7983
0.70884	18.9153
0.71084	18.9475
0.71285	19.11
0.71486	19.2753
0.71687	19.2753
0.71888	19.4209
0.72088	19.5573
0.72289	19.7072
0.7249	19.883
0.72691	19.883
0.72892	20.3058
0.73092	20.4424
0.73293	20.6063
0.73494	20.7084
0.73695	20.7084
0.73896	20.6828
0.74096	20.9682
0.74297	21.1006
0.74498	21.2617
0.74699	21.2617
0.749	21.2077
0.751	21.1139
0.75301	21.439
0.75502	21.3704
0.75703	21.3704
0.75904	21.2888
0.76104	21.4527
0.76305	21.76
0.76506	21.6053
0.76707	21.6053
0.76908	21.5774
0.77108	21.4252
0.77309	21.3841
0.7751	21.4803
0.77711	21.4803
0.77912	21.3978
0.78112	21.4803
0.78313	21.6613
0.78514	21.4941
0.78715	21.4941
0.78916	21.5774
0.79116	21.6753
0.79317	21.6332
0.79518	21.4527
0.79719	21.4527
0.7992	21.508
0.8012	21.4252
0.80321	21.4527
0.80522	21.4941
0.80723	21.4941
0.80924	21.3295
0.81124	21.2077
0.81325	21.2888
0.81526	21.2482
0.81727	21.2482
0.81928	21.1674
0.82129	21.0078
0.82329	21.0475
0.8253	21.1674
0.82731	21.1674
0.82932	21.1006
0.83133	21.0078
0.83333	20.9157
0.83534	21.0607
0.83735	21.0607
0.83936	21.0475
0.84137	21.074
0.84337	20.9814
0.84538	20.9288
0.84739	20.9288
0.8494	20.9946
0.85141	21.021
0.85341	20.9682
0.85542	20.8896
0.85743	20.8896
0.85944	20.9682
0.86145	20.9551
0.86345	20.7727
0.86546	20.8116
0.86747	20.8116
0.86948	20.7986
0.87149	20.8766
0.87349	20.9157
0.8755	21.0078
0.87751	21.0078
0.87952	20.8505
0.88153	20.7727
0.88353	20.7599
0.88554	20.9288
0.88755	20.9288
0.88956	20.8116
0.89157	20.8245
0.89357	20.8505
0.89558	20.8635
0.89759	20.8635
0.8996	20.8896
0.90161	20.942
0.90361	20.9157
0.90562	20.8766
0.90763	20.8766
0.90964	20.9288
0.91165	20.747
0.91365	20.747
0.91566	20.6444
0.91767	20.6444
0.91968	20.6317
0.92169	20.67
0.92369	20.67
0.9257	20.7212
0.92771	20.7212
0.92972	20.7599
0.93173	20.6956
0.93373	20.6572
0.93574	20.747
0.93775	20.747
0.93976	20.747
0.94177	20.6828
0.94378	20.7599
0.94578	20.7341
0.94779	20.7341
0.9498	20.7341
0.95181	20.7212
0.95382	20.747
0.95582	20.7599
0.95783	20.7599
0.95984	20.7212
0.96185	20.7212
0.96386	20.6063
0.96586	20.5429
0.96787	20.5429
0.96988	20.4675
0.97189	20.5303
0.9739	20.5177
0.9759	20.5429
0.97791	20.5429
0.97992	20.5429
0.98193	20.4926
0.98394	20.5429
0.98594	20.4424
0.98795	20.4424
0.98996	20.48
0.99197	20.5051
0.99398	20.4549
0.99598	20.3925
0.99799	20.3925
1	20.4174
1.00201	20.3801
1.00402	20.3429
1.00602	20.4174
1.00803	20.4174
1.01004	20.3429
1.01205	20.3677
1.01406	20.4424
1.01606	20.3925
1.01807	20.3925
1.02008	20.4424
1.02209	20.405
1.0241	20.4675
1.0261	20.3553
1.02811	20.3553
1.03012	20.4675
1.03213	20.405
1.03414	20.4424
1.03614	20.3801
1.03815	20.3801
1.04016	20.4299
1.04217	20.4675
1.04418	20.3677
1.04618	20.4174
1.04819	20.4174
1.0502	20.3429
1.05221	20.4549
1.05422	20.3058
1.05622	20.3429
1.05823	20.3429
1.06024	20.4299
1.06225	20.4424
1.06426	20.405
1.06627	20.405
1.06827	20.405
1.07028	20.4174
1.07229	20.4174
1.0743	20.3677
1.07631	20.3925
1.07831	20.3925
1.08032	20.3677
1.08233	20.2198
1.08434	20.3058
1.08635	20.3801
1.08835	20.3801
1.09036	20.4424
1.09237	20.3305
1.09438	20.2935
1.09639	20.3181
1.09839	20.3181
1.1004	20.2198
1.10241	20.2566
1.10442	20.3677
1.10643	20.3677
1.10843	20.3677
1.11044	20.3429
1.11245	20.2689
1.11446	20.2198
1.11647	20.2689
1.11847	20.2689
1.12048	20.3058
1.12249	20.3305
1.1245	20.3677
1.12651	20.3925
1.12851	20.3925
1.13052	20.2935
1.13253	20.3677
1.13454	20.3677
1.13655	20.4549
1.13855	20.4549
1.14056	20.3429
1.14257	20.3677
1.14458	20.2076
1.14659	20.2566
1.14859	20.2566
1.1506	20.1954
1.15261	20.2443
1.15462	20.2689
1.15663	20.2076
1.15863	20.2076
1.16064	20.171
1.16265	20.1103
1.16466	20.1832
1.16667	20.2076
1.16867	20.2076
1.17068	20.2935
1.17269	20.2566
1.1747	20.2321
1.17671	20.2443
1.17871	20.2443
1.18072	20.2935
1.18273	20.3305
1.18474	20.2689
1.18675	20.1832
1.18876	20.1832
1.19076	20.1954
1.19277	20.1588
1.19478	20.1346
1.19679	20.2076
1.1988	20.2076
1.2008	20.1346
1.20281	20.1224
1.20482	20.002
1.20683	20.002
1.20884	20.002
1.21084	19.9305
1.21285	20.014
1.21486	20.0982
1.21687	20.038
1.21888	20.038
1.22088	20.038
1.22289	19.8712
1.2249	20.0982
1.22691	19.9901
1.22892	19.9901
1.23092	19.8594
1.23293	19.8241
1.23494	19.8006
1.23695	19.3646
1.23896	19.3646
1.24096	19.4548
1.24297	19.4661
1.24498	19.2753
1.24699	18.8726
1.249	18.8726
1.251	18.9475
1.25301	18.8726
1.25502	18.6931
1.25703	18.6618
1.25904	18.6618
1.26104	18.4049
1.26305	17.931
1.26506	18.2342
1.26707	17.9889
1.26908	17.9889
1.27108	17.9696
1.27309	17.7689
1.2751	18.0472
1.27711	17.9214
1.27912	17.9214
1.28112	17.9503
1.28313	17.8258
1.28514	17.883
1.28715	17.7878
1.28916	17.7878
1.29116	17.5359
1.29317	17.6563
1.29518	17.6656
1.29719	17.5727
1.2992	17.5727
1.3012	17.5451
1.30321	17.4535
1.30522	17.5727
1.30723	17.582
1.30924	17.582
1.31124	17.5543
1.31325	17.5083
1.31526	17.3808
1.31727	17.4535
1.31928	17.4535
1.32129	17.408
1.32329	17.3899
1.3253	17.4535
1.32731	17.2197
1.32932	17.2197
1.33133	17.3088
1.33333	17.2999
1.33534	17.2552
1.33735	17.1754
1.33936	17.1754
1.34137	17.282
1.34337	17.1051
1.34538	17.1931
1.34739	17.2019
1.3494	17.2019
1.35141	17.2374
1.35341	17.3178
1.35542	17.1314
1.35743	17.2108
1.35944	17.2108
1.36145	17.1931
1.36345	17.1402
1.36546	17.0614
1.36747	17.0614
1.36948	17.0614
1.37149	17.0614
1.37349	17.1226
1.3755	17.018
1.37751	17.0702
1.37952	17.0702
1.38153	17.0702
1.38353	17.044
1.38554	17.0007
1.38755	17.018
1.38956	17.018
1.39157	17.0354
1.39357	16.9662
1.39558	16.9232
1.39759	16.9404
1.3996	16.9404
1.40161	16.9576
1.40361	17.0007
1.40562	16.9662
1.40763	16.8975
1.40964	16.8975
1.41165	16.8126
1.41365	16.838
1.41566	16.8635
1.41767	16.8549
1.41968	16.8549
1.42169	16.8805
1.42369	16.8635
1.4257	16.872
1.42771	16.949
1.42972	16.949
1.43173	16.872
1.43373	16.7957
1.43574	16.7957
1.43775	16.8041
1.43976	16.8041
1.44177	16.8126
1.44378	16.7957
1.44578	16.8295
1.44779	16.8295
1.4498	16.8295
1.45181	16.7788
1.45382	16.8041
1.45582	16.8635
1.45783	16.7957
1.45984	16.7957
1.46185	16.7536
1.46386	16.762
1.46586	16.7452
1.46787	16.7788
1.46988	16.7788
1.47189	16.7957
1.4739	16.821
1.4759	16.7452
1.47791	16.7957
1.47992	16.7957
1.48193	16.7788
1.48394	16.7284
1.48594	16.762
1.48795	16.8295
1.48996	16.8295
1.49197	16.762
1.49398	16.72
1.49598	16.7704
1.49799	16.7536
1.5	16.7536
1.50201	16.7872
1.50402	16.7872
1.50602	16.7452
1.50803	16.72
1.51004	16.72
1.51205	16.6783
1.51406	16.67
1.51606	16.72
1.51807	16.7536
1.52008	16.7536
1.52209	16.72
1.5241	16.6368
1.5261	16.5955
1.52811	16.6038
1.53012	16.6038
1.53213	16.5708
1.53414	16.5462
1.53614	16.5626
1.53815	16.6203
1.54016	16.6203
1.54217	16.5873
1.54418	16.579
1.54618	16.5626
1.54819	16.5054
1.5502	16.5054
1.55221	16.5462
1.55422	16.5298
1.55622	16.5217
1.55823	16.5135
1.56024	16.5135
1.56225	16.4972
1.56426	16.5298
1.56627	16.538
1.56827	16.5217
1.57028	16.5217
1.57229	16.5135
1.5743	16.5544
1.57631	16.5544
1.57831	16.538
1.58032	16.538
1.58233	16.5217
1.58434	16.5054
1.58635	16.5054
1.58835	16.5054
1.59036	16.5054
1.59237	16.5544
1.59438	16.5217
1.59639	16.5217
1.59839	16.538
1.6004	16.538
1.60241	16.4891
1.60442	16.4972
1.60643	16.5298
1.60843	16.4728
1.61044	16.4728
1.61245	16.4566
1.61446	16.4243
1.61647	16.4081
1.61847	16.4485
1.62048	16.4485
1.62249	16.4809
1.6245	16.4809
1.62651	16.4566
1.62851	16.4404
1.63052	16.4404
1.63253	16.4162
1.63454	16.4001
1.63655	16.4323
1.63855	16.4566
1.64056	16.4566
1.64257	16.4647
1.64458	16.4647
1.64659	16.4566
1.64859	16.4728
1.6506	16.4728
1.65261	16.4323
1.65462	16.4404
1.65663	16.4323
1.65863	16.4243
1.66064	16.4243
1.66265	16.4162
1.66466	16.4243
1.66667	16.4162
1.66867	16.4162
1.67068	16.4162
1.67269	16.392
1.6747	16.392
1.67671	16.376
1.67871	16.368
1.68072	16.368
1.68273	16.4001
1.68474	16.376
1.68675	16.376
1.68876	16.384
1.69076	16.384
1.69277	16.368
1.69478	16.3599
1.69679	16.3599
1.6988	16.3599
1.7008	16.3599
1.70281	16.3439
1.70482	16.312
1.70683	16.312
1.70884	16.2961
1.71084	16.2961
1.71285	16.3519
1.71486	16.376
1.71687	16.3519
1.71888	16.392
1.72088	16.392
1.72289	16.4566
1.7249	16.5135
1.72691	16.7284
1.72892	16.7368
1.73092	16.7368
1.73293	16.838
1.73494	16.8805
1.73695	16.9748
1.73896	17.0964
1.74096	17.0964
1.74297	17.3808
1.74498	17.582
1.74699	17.8639
1.749	18.1452
1.751	18.1452
1.75301	18.3343
1.75502	18.4456
1.75703	18.5376
1.75904	18.8195
1.76104	18.8195
1.76305	18.7351
1.76506	18.969
1.76707	19.1538
1.76908	19.1319
1.77108	19.1319
1.77309	19.3199
1.7751	19.7421
1.77711	19.8006
1.77912	20.0861
1.78112	20.0861
1.78313	20.3181
1.78514	20.3058
1.78715	20.4424
1.78916	20.48
1.79116	20.48
1.79317	20.7857
1.79518	20.9682
1.79719	20.9946
1.7992	21.439
1.8012	21.439
1.80321	21.3023
1.80522	21.3431
1.80723	21.5774
1.80924	21.4115
1.81124	21.4115
1.81325	21.4803
1.81526	21.5913
1.81727	21.5357
1.81928	21.439
1.82129	21.439
1.82329	21.4252
1.8253	21.5218
1.82731	21.4252
1.82932	21.3978
1.83133	21.3978
1.83333	21.3704
1.83534	21.3431
1.83735	21.2347
1.83936	21.2482
1.84137	21.2482
1.84337	21.1943
1.84538	21.2888
1.84739	21.4252
1.8494	21.439
1.85141	21.439
1.85341	21.3431
1.85542	21.2617
1.85743	21.2617
1.85944	21.3568
1.86145	21.3568
1.86345	21.4115
1.86546	21.4115
1.86747	21.3568
1.86948	21.439
1.87149	21.439
1.87349	21.4115
1.8755	21.4115
1.87751	21.4527
1.87952	21.4527
1.88153	21.4527
1.88353	21.2482
1.88554	21.1808
1.88755	21.1273
1.88956	21.2617
1.89157	21.2617
1.89357	21.1808
1.89558	21.1406
1.89759	21.2617
1.8996	21.0873
1.90161	21.0873
1.90361	21.074
1.90562	21.1273
1.90763	21.0607
1.90964	21.1674
1.91165	21.1674
1.91365	21.1139
1.91566	21.021
1.91767	20.9946
1.91968	21.1139
1.92169	21.1139
1.92369	21.021
1.9257	21.021
1.92771	20.9814
1.92972	20.9946
1.93173	20.9946
1.93373	20.942
1.93574	20.9551
1.93775	20.9027
1.93976	20.9814
1.94177	20.9814
1.94378	20.942
1.94578	20.9682
1.94779	20.942
1.9498	20.9027
1.95181	20.9027
1.95382	20.9551
1.95582	20.8635
1.95783	20.8245
1.95984	20.8896
1.96185	20.8896
1.96386	20.9814
1.96586	20.9551
1.96787	21.0078
1.96988	20.9946
1.97189	20.9946
1.9739	20.8896
1.9759	20.9682
1.97791	20.8375
1.97992	20.8635
1.98193	20.8635
1.98394	20.7727
1.98594	20.8116
1.98795	20.8116
1.98996	20.9814
1.99197	20.9814
1.99398	20.8766
1.99598	20.8505
1.99799	20.8896
2	20.7599
2.00201	20.7599
2.00402	20.7599
2.00602	20.7986
2.00803	20.7857
2.01004	20.7986
2.01205	20.7986
2.01406	20.7857
2.01606	20.8116
2.01807	20.7986
2.02008	20.7599
2.02209	20.7599
2.0241	20.7212
2.0261	20.7341
2.02811	20.6828
2.03012	20.6828
2.03213	20.6828
2.03414	20.7212
2.03614	20.6828
2.03815	20.7857
2.04016	20.7599
2.04217	20.7599
2.04418	20.6572
2.04618	20.7341
2.04819	20.6828
2.0502	20.6572
2.05221	20.6572
2.05422	20.619
2.05622	20.5936
2.05823	20.6063
2.06024	20.5556
2.06225	20.5556
2.06426	20.5303
2.06627	20.6444
2.06827	20.5303
2.07028	20.6444
2.07229	20.6444
2.0743	20.6063
2.07631	20.5682
2.07831	20.5429
2.08032	20.5809
2.08233	20.5809
2.08434	20.6828
2.08635	20.6444
2.08835	20.5936
2.09036	20.6828
2.09237	20.6828
2.09438	20.619
2.09639	20.5936
2.09839	20.5682
2.1004	20.5556
2.10241	20.5556
2.10442	20.5429
2.10643	20.5682
2.10843	20.6444
2.11044	20.6317
2.11245	20.6317
2.11446	20.5682
2.11647	20.6063
2.11847	20.5936
2.12048	20.5682
2.12249	20.5682
2.1245	20.5809
2.12651	20.5809
2.12851	20.5429
2.13052	20.5556
2.13253	20.5556
2.13454	20.5303
2.13655	20.5556
2.13855	20.6572
2.14056	20.5429
2.14257	20.5429
2.14458	20.5936
2.14659	20.619
2.14859	20.5936
2.1506	20.5809
2.15261	20.5809
2.15462	20.48
2.15663	20.4926
2.15863	20.5177
2.16064	20.5429
2.16265	20.5429
2.16466	20.5177
2.16667	20.5809
2.16867	20.5177
2.17068	20.5809
2.17269	20.5809
2.1747	20.5556
2.17671	20.5429
2.17871	20.5936
2.18072	20.5303
2.18273	20.5303
2.18474	20.5177
2.18675	20.48
2.18876	20.3925
2.19076	20.4926
2.19277	20.4926
2.19478	20.4299
2.19679	20.405
2.1988	20.4424
2.2008	20.3058
2.20281	20.3058
2.20482	20.4299
2.20683	20.48
2.20884	20.5177
2.21084	20.48
2.21285	20.48
2.21486	20.4299
2.21687	20.4926
2.21888	20.3925
2.22088	20.4549
2.22289	20.4549
2.2249	20.5177
2.22691	20.3925
2.22892	20.3801
2.23092	20.3429
2.23293	20.3429
2.23494	20.2198
2.23695	20.1832
2.23896	20.2443
2.24096	20.1832
2.24297	20.1832
2.24498	20.1346
2.24699	20.0861
2.249	20.0861
2.251	20.1954
2.25301	20.1954
2.25502	20.05
2.25703	20.026
2.25904	20.05
2.26104	20.026
2.26305	20.026
2.26506	20.002
2.26707	19.8949
2.26908	19.7188
2.27108	19.5573
2.27309	19.5573
2.2751	19.6608
2.27711	19.6031
2.27912	19.4888
2.28112	19.331
2.28313	19.331
2.28514	19.1209
2.28715	19.0664
2.28916	19.0664
2.29116	19.0013
2.29317	19.0013
2.29518	18.6618
2.29719	18.5685
2.2992	18.2044
2.3012	18.1945
2.30321	18.1945
2.30522	18.1255
2.30723	17.9599
2.30924	17.8735
2.31124	17.8353
2.31325	17.8353
2.31526	18.0667
2.31727	17.8353
2.31928	17.7218
2.32129	17.7501
2.32329	17.7501
2.3253	17.7878
2.32731	17.4443
2.32932	17.647
2.33133	17.4261
2.33333	17.4261
2.33534	17.4808
2.33735	17.3448
2.33936	17.4171
2.34137	17.3358
2.34337	17.3358
2.34538	17.408
2.34739	17.3628
2.3494	17.2999
2.35141	17.2909
2.35341	17.2909
2.35542	17.3268
2.35743	17.3538
2.35944	17.3358
2.36145	17.2731
2.36345	17.2731
2.36546	17.2019
2.36747	17.1931
2.36948	17.1051
2.37149	17.0876
2.37349	17.0876
2.3755	16.9748
2.37751	17.0093
2.37952	17.018
2.38153	17.0876
2.38353	17.0876
2.38554	17.0614
2.38755	17.0702
2.38956	17.018
2.39157	16.992
2.39357	16.992
2.39558	17.0527
2.39759	17.0876
2.3996	17.0354
2.40161	16.992
2.40361	16.992
2.40562	16.9232
2.40763	16.9232
2.40964	16.8549
2.41165	16.9404
2.41365	16.9404
2.41566	16.872
2.41767	16.9404
2.41968	16.9318
2.42169	16.992
2.42369	16.992
2.4257	16.9232
2.42771	16.9061
2.42972	16.9061
2.43173	16.9061
2.43373	16.9061
2.43574	16.821
2.43775	16.889
2.43976	16.8549
2.44177	16.821
2.44378	16.821
2.44578	16.8041
2.44779	16.8126
2.4498	16.872
2.45181	16.8805
2.45382	16.8805
2.45582	16.7957
2.45783	16.7368
2.45984	16.7368
2.46185	16.7284
2.46386	16.7284
2.46586	16.7033
2.46787	16.7536
2.46988	16.7284
2.47189	16.7033
2.4739	16.7033
2.4759	16.7117
2.47791	16.67
2.47992	16.67
2.48193	16.67
2.48394	16.67
2.48594	16.6038
2.48795	16.6451
2.48996	16.6038
2.49197	16.612
2.49398	16.612
2.49598	16.6368
2.49799	16.6285
2.5	16.6617
2.50201	16.6038
2.50402	16.6038
2.50602	16.6451
2.50803	16.6617
2.51004	16.6451
2.51205	16.579
2.51406	16.579
2.51606	16.5873
2.51807	16.5708
2.52008	16.5298
2.52209	16.5544
2.5241	16.5544
2.5261	16.5626
2.52811	16.579
2.53012	16.5544
2.53213	16.579
2.53414	16.579
2.53614	16.579
2.53815	16.6038
2.54016	16.5626
2.54217	16.5708
2.54418	16.5708
2.54618	16.579
2.54819	16.5135
2.5502	16.5298
2.55221	16.5054
2.55422	16.5054
2.55622	16.538
2.55823	16.5135
2.56024	16.5544
2.56225	16.5544
2.56426	16.5544
2.56627	16.5054
2.56827	16.4891
2.57028	16.4809
2.57229	16.5054
2.5743	16.5054
2.57631	16.4809
2.57831	16.4323
2.58032	16.4323
2.58233	16.384
2.58434	16.384
2.58635	16.4001
2.58835	16.4001
2.59036	16.368
2.59237	16.4001
2.59438	16.4001
2.59639	16.384
2.59839	16.336
2.6004	16.328
2.60241	16.312
2.60442	16.312
2.60643	16.312
2.60843	16.312
2.61044	16.336
2.61245	16.2723
2.61446	16.2723
2.61647	16.2802
2.61847	16.2802
2.62048	16.2486
2.62249	16.2723
2.6245	16.2723
2.62651	16.2407
2.62851	16.2644
2.63052	16.2644
2.63253	16.2723
2.63454	16.2723
2.63655	16.2486
2.63855	16.2328
2.64056	16.2249
2.64257	16.2328
2.64458	16.2328
2.64659	16.2407
2.64859	16.2486
2.6506	16.2723
2.65261	16.2644
2.65462	16.2644
2.65663	16.328
2.65863	16.2802
2.66064	16.2961
2.66265	16.3041
2.66466	16.3041
2.66667	16.32
2.66867	16.3599
2.67068	16.2882
2.67269	16.2723
2.6747	16.2723
2.67671	16.2723
2.67871	16.2882
2.68072	16.2407
2.68273	16.2644
2.68474	16.2644
2.68675	16.2407
2.68876	16.2407
2.69076	16.2328
2.69277	16.2644
2.69478	16.2644
2.69679	16.2565
2.6988	16.2565
2.7008	16.2644
2.70281	16.2486
2.70482	16.2486
2.70683	16.2407
2.70884	16.2249
2.71084	16.2486
2.71285	16.2723
2.71486	16.2723
2.71687	16.2723
2.71888	16.2486
2.72088	16.2644
2.72289	16.3041
2.7249	16.3041
2.72691	16.2565
2.72892	16.2407
2.73092	16.2328
2.73293	16.2171
2.73494	16.2171
2.73695	16.2013
2.73896	16.1466
2.74096	16.1622
2.74297	16.1466
2.74498	16.1466
2.74699	16.1388
2.749	16.1544
2.751	16.2092
2.75301	16.1388
2.75502	16.1388
2.75703	16.2486
2.75904	16.2565
2.76104	16.376
2.76305	16.384
2.76506	16.384
2.76707	16.5054
2.76908	16.72
2.77108	16.7117
2.77309	16.7704
2.7751	16.7704
2.77711	17.0267
2.77912	17.2731
2.78112	17.2909
2.78313	17.3899
2.78514	17.3899
2.78715	17.8544
2.78916	18.0569
2.79116	18.2941
2.79317	18.4864
2.79518	18.4864
2.79719	18.9367
2.7992	19.0882
2.8012	19.1428
2.80321	19.1978
2.80522	19.1978
2.80723	19.1538
2.80924	19.3759
2.81124	19.6608
2.81325	20.002
2.81526	20.002
2.81727	20.1346
2.81928	20.3305
2.82129	20.4675
2.82329	20.6444
2.8253	20.6444
2.82731	20.5682
2.82932	20.9814
2.83133	21.1273
2.83333	21.1674
2.83534	21.1674
2.83735	21.3159
2.83936	21.2212
2.84137	21.5635
2.84337	21.4527
2.84538	21.4527
2.84739	21.3841
2.8494	21.4115
2.85141	21.76
2.85341	21.6193
2.85542	21.6193
2.85743	21.5357
2.85944	21.5357
2.86145	21.4527
2.86345	21.4803
2.86546	21.4803
2.86747	21.4803
2.86948	21.6613
2.87149	21.5913
2.87349	21.5635
2.8755	21.5635
2.87751	21.5218
2.87952	21.4115
2.88153	21.3841
2.88353	21.4115
2.88554	21.4115
2.88755	21.5913
2.88956	21.3431
2.89157	21.4941
2.89357	21.5218
2.89558	21.5218
2.89759	21.6472
2.8996	21.5495
2.90161	21.5357
2.90361	21.4252
2.90562	21.4252
2.90763	21.1406
2.90964	21.2347
2.91165	21.3431
2.91365	21.1406
2.91566	21.1406
2.91767	21.0342
2.91968	21.0078
2.92169	20.9157
2.92369	21.0342
2.9257	21.0342
2.92771	20.9157
2.92972	20.9157
2.93173	20.8505
2.93373	20.8375
2.93574	20.8375
2.93775	20.747
2.93976	20.6956
2.94177	20.9027
2.94378	20.747
2.94578	20.747
2.94779	20.8375
2.9498	20.8245
2.95181	20.67
2.95382	20.747
2.95582	20.747
2.95783	20.5429
2.95984	20.7212
2.96185	20.7084
2.96386	20.6572
2.96586	20.6572
2.96787	20.7599
2.96988	20.7857
2.97189	20.747
2.9739	20.7727
2.9759	20.7727
2.97791	20.9027
2.97992	20.8505
2.98193	20.8375
2.98394	20.7599
2.98594	20.7599
2.98795	20.7084
2.98996	20.619
2.99197	20.67
2.99398	20.6828
2.99598	20.6828
2.99799	20.7599
3	20.6828
3.00201	20.7341
3.00402	20.7084
3.00602	20.7084
3.00803	20.7857
3.01004	20.8245
3.01205	20.8505
3.01406	20.8245
3.01606	20.8245
3.01807	20.7599
3.02008	20.7727
3.02209	20.747
3.0241	20.747
3.0261	20.747
3.02811	20.6572
3.03012	20.7084
3.03213	20.7341
3.03414	20.7341
3.03614	20.7341
3.03815	20.747
3.04016	20.747
3.04217	20.8245
3.04418	20.6063
3.04618	20.6063
3.04819	20.6317
3.0502	20.6572
3.05221	20.6444
3.05422	20.5809
3.05622	20.5809
3.05823	20.7212
3.06024	20.7727
3.06225	20.7599
3.06426	20.6572
3.06627	20.6572
3.06827	20.5682
3.07028	20.5809
3.07229	20.5429
3.0743	20.5177
3.07631	20.5177
3.07831	20.48
3.08032	20.5682
3.08233	20.5051
3.08434	20.5936
3.08635	20.5936
3.08835	20.5936
3.09036	20.6063
3.09237	20.4174
3.09438	20.3677
3.09639	20.3677
3.09839	20.405
3.1004	20.3677
3.10241	20.3801
3.10442	20.3181
3.10643	20.3181
3.10843	20.2689
3.11044	20.3181
3.11245	20.3058
3.11446	20.3181
3.11647	20.3181
3.11847	20.3553
3.12048	20.3553
3.12249	20.4299
3.1245	20.3553
3.12651	20.3553
3.12851	20.3801
3.13052	20.3677
3.13253	20.3677
3.13454	20.3925
3.13655	20.3925
3.13855	20.3429
3.14056	20.3677
3.14257	20.3925
3.14458	20.3801
3.14659	20.3801
3.14859	20.3801
3.1506	20.4424
3.15261	20.3305
3.15462	20.3925
3.15663	20.3925
3.15863	20.3553
3.16064	20.2689
3.16265	20.3677
3.16466	20.48
3.16667	20.48
3.16867	20.3801
3.17068	20.4424
3.17269	20.3181
3.1747	20.3553
3.17671	20.3553
3.17871	20.3058
3.18072	20.2812
3.18273	20.3181
3.18474	20.3305
3.18675	20.3305
3.18876	20.2566
3.19076	20.171
3.19277	20.1954
3.19478	20.171
3.19679	20.171
3.1988	20.171
3.2008	20.1103
3.20281	20.0861
3.20482	20.0741
3.20683	20.0741
3.20884	20.05
3.21084	20.0861
3.21285	20.1103
3.21486	20.062
3.21687	20.062
3.21888	20.1224
3.22088	20.1224
3.22289	20.1224
3.2249	20.1224
3.22691	20.1224
3.22892	20.1832
3.23092	20.2198
3.23293	20.2198
3.23494	20.2443
3.23695	20.2443
3.23896	20.2812
3.24096	20.2689
3.24297	20.1346
3.24498	20.1103
3.24699	20.1103
3.249	20.1224
3.251	20.1103
3.25301	20.1832
3.25502	20.026
3.25703	20.026
3.25904	20.0982
3.26104	20.1346
3.26305	20.171
3.26506	20.1588
3.26707	20.1588
3.26908	20.171
3.27108	20.1346
3.27309	20.038
3.2751	20.038
3.27711	20.038
3.27912	20.014
3.28112	19.9781
3.28313	20.014
3.28514	20.062
3.28715	20.062
3.28916	19.9186
3.29116	19.9901
3.29317	19.7538
3.29518	19.7304
3.29719	19.7304
3.2992	19.6377
3.3012	19.6956
3.30321	19.8712
3.30522	19.8241
3.30723	19.8241
3.30924	19.5002
3.31124	19.6262
3.31325	19.7538
3.31526	19.5344
3.31727	19.5344
3.31928	19.4096
3.32129	19.1319
3.32329	19.0773
3.3253	18.7666
3.32731	18.7666
3.32932	18.8513
3.33133	18.8301
3.33333	18.6618
3.33534	18.5582
3.33735	18.5582
3.33936	18.0765
3.34137	18.155
3.34337	18.0472
3.34538	17.8639
3.34739	17.8639
3.3494	17.8448
3.35141	17.8258
3.35341	17.8068
3.35542	17.9214
3.35743	17.9214
3.35944	17.6005
3.36145	17.6005
3.36345	17.4535
3.36546	17.4443
3.36747	17.4443
3.36948	17.6843
3.37149	17.3538
3.37349	17.5175
3.3755	17.3088
3.37751	17.3088
3.37952	17.3718
3.38153	17.2197
3.38353	17.1754
3.38554	17.1931
3.38755	17.1931
3.38956	17.282
3.39157	17.2641
3.39357	17.3538
3.39558	17.1226
3.39759	17.1226
3.3996	17.1931
3.40161	17.0702
3.40361	17.0527
3.40562	17.1578
3.40763	17.1578
3.40964	17.2019
3.41165	17.044
3.41365	16.9748
3.41566	16.9576
3.41767	16.9576
3.41968	17.0267
3.42169	17.0527
3.42369	17.0527
3.4257	16.9576
3.42771	16.9576
3.42972	16.949
3.43173	16.949
3.43373	16.8975
3.43574	16.8549
3.43775	16.8549
3.43976	16.8295
3.44177	16.838
3.44378	16.8126
3.44578	16.8465
3.44779	16.8465
3.4498	16.8805
3.45181	16.872
3.45382	16.821
3.45582	16.7704
3.45783	16.7704
3.45984	16.7536
3.46185	16.7284
3.46386	16.72
3.46586	16.8126
3.46787	16.8126
3.46988	16.821
3.47189	16.7033
3.4739	16.7117
3.4759	16.72
3.47791	16.72
3.47992	16.7284
3.48193	16.7117
3.48394	16.7368
3.48594	16.7117
3.48795	16.7117
3.48996	16.67
3.49197	16.6534
3.49398	16.6617
3.49598	16.6617
3.49799	16.6617
3.5	16.6451
3.50201	16.6867
3.50402	16.6867
3.50602	16.7117
3.50803	16.7117
3.51004	16.6783
3.51205	16.695
3.51406	16.6617
3.51606	16.6368
3.51807	16.6368
3.52008	16.67
3.52209	16.67
3.5241	16.6368
3.5261	16.6617
3.52811	16.6617
3.53012	16.6867
3.53213	16.612
3.53414	16.6867
3.53614	16.6451
3.53815	16.6451
3.54016	16.6617
3.54217	16.6867
3.54418	16.6368
3.54618	16.6867
3.54819	16.6867
3.5502	16.67
3.55221	16.6617
3.55422	16.6038
3.55622	16.5873
3.55823	16.5873
3.56024	16.5873
3.56225	16.5054
3.56426	16.5217
3.56627	16.5217
3.56827	16.5217
3.57028	16.5544
3.57229	16.4243
3.5743	16.4404
3.57631	16.4243
3.57831	16.4243
3.58032	16.4323
3.58233	16.4162
3.58434	16.4162
3.58635	16.4728
3.58835	16.4728
3.59036	16.392
3.59237	16.376
3.59438	16.4323
3.59639	16.4566
3.59839	16.4566
3.6004	16.4404
3.60241	16.4728
3.60442	16.4566
3.60643	16.4485
3.60843	16.4485
3.61044	16.4162
3.61245	16.368
3.61446	16.336
3.61647	16.3439
3.61847	16.3439
3.62048	16.2961
3.62249	16.328
3.6245	16.3041
3.62651	16.328
3.62851	16.328
3.63052	16.4001
3.63253	16.4162
3.63454	16.4323
3.63655	16.384
3.63855	16.384
3.64056	16.384
3.64257	16.3599
3.64458	16.3439
3.64659	16.3439
3.64859	16.3439
3.6506	16.368
3.65261	16.3599
3.65462	16.3519
3.65663	16.2961
3.65863	16.2961
3.66064	16.336
3.66265	16.4001
3.66466	16.368
3.66667	16.3519
3.66867	16.3519
3.67068	16.3599
3.67269	16.3439
3.6747	16.328
3.67671	16.312
3.67871	16.312
3.68072	16.312
3.68273	16.2882
3.68474	16.3041
3.68675	16.32
3.68876	16.32
3.69076	16.2644
3.69277	16.2644
3.69478	16.2644
3.69679	16.2565
3.6988	16.2565
3.7008	16.2723
3.70281	16.2723
3.70482	16.3041
3.70683	16.32
3.70884	16.32
3.71084	16.2644
3.71285	16.1856
3.71486	16.1935
3.71687	16.2249
3.71888	16.2249
3.72088	16.1856
3.72289	16.2249
3.7249	16.2249
3.72691	16.2092
3.72892	16.2092
3.73092	16.1935
3.73293	16.1935
3.73494	16.1856
3.73695	16.2013
3.73896	16.2013
3.74096	16.1856
3.74297	16.1622
3.74498	16.1544
3.74699	16.1544
3.749	16.1544
3.751	16.1466
3.75301	16.1622
3.75502	16.1935
3.75703	16.1622
3.75904	16.1622
3.76104	16.1388
3.76305	16.1622
3.76506	16.1544
3.76707	16.1466
3.76908	16.1466
3.77108	16.1076
3.77309	16.1076
3.7751	16.0999
3.77711	16.1232
3.77912	16.1232
3.78112	16.1232
3.78313	16.0921
3.78514	16.1154
3.78715	16.0844
3.78916	16.0844
3.79116	16.0612
3.79317	16.0304
3.79518	16.0612
3.79719	16.1232
3.7992	16.1232
3.8012	16.2644
3.80321	16.4566
3.80522	16.4891
3.80723	16.538
3.80924	16.538
3.81124	16.67
3.81325	16.7033
3.81526	16.9748
3.81727	17.0789
3.81928	17.0789
3.82129	17.2108
3.82329	17.2999
3.8253	17.7406
3.82731	18.0667
3.82932	18.0667
3.83133	18.3948
3.83333	18.5376
3.83534	18.7561
3.83735	18.9153
3.83936	18.9153
3.84137	18.9905
3.84337	19.1648
3.84538	19.1319
3.84739	19.3984
3.8494	19.3984
3.85141	19.6608
3.85341	19.9067
3.85542	19.8712
3.85743	20.1346
3.85944	20.1346
3.86145	20.4424
3.86345	20.5809
3.86546	20.5682
3.86747	20.8766
3.86948	20.8766
3.87149	21.0342
3.87349	21.0607
3.8755	21.3023
3.87751	21.508
3.87952	21.508
3.88153	21.76
3.88353	21.6753
3.88554	21.7176
3.88755	21.5774
3.88956	21.5774
3.89157	21.8168
3.89357	21.8453
3.89558	21.76
3.89759	21.7176
3.8996	21.7176
3.90161	21.5774
3.90361	21.6193
3.90562	21.6472
3.90763	21.7884
3.90964	21.7884
3.91165	21.7884
3.91365	21.7176
3.91566	21.6193
3.91767	21.5774
3.91968	21.5774
3.92169	21.6053
3.92369	21.2077
3.9257	21.3431
3.92771	21.5218
3.92972	21.5218
3.93173	21.3704
3.93373	21.508
3.93574	21.3978
3.93775	21.439
3.93976	21.439
3.94177	21.6053
3.94378	21.5218
3.94578	21.1674
3.94779	21.2617
3.9498	21.2617
3.95181	21.0342
3.95382	21.2212
3.95582	21.1139
3.95783	21.0873
3.95984	21.0873
3.96185	20.9946
3.96386	21.154
3.96586	21.2077
3.96787	21.1674
3.96988	21.1674
3.97189	20.8635
3.9739	20.9551
3.9759	20.9946
3.97791	20.9288
3.97992	20.9288
3.98193	20.9288
3.98394	21.0078
3.98594	20.9157
3.98795	20.8505
3.98996	20.8505
3.99197	20.8505
3.99398	20.7084
3.99598	20.6444
3.99799	20.7986
4	20.7986
4.00201	20.7084
4.00402	20.7212
4.00602	20.8766
4.00803	20.8375
4.01004	20.8375
4.01205	20.8505
[truncated: 97,601 more rows]

## Sheet: Fig.2i
Time(s)	R(kΩ)
0	51.1797
0.001	51.1753
0.002	51.1703
0.003	51.1697
0.004	51.169
0.005	51.169
0.006	51.1745
0.007	51.1799
0.008	51.1793
0.009	51.1786
0.01	51.1779
0.011	51.1772
0.012	51.1772
0.013	51.1772
0.014	51.1765
0.015	51.1765
0.016	51.1765
0.017	51.1772
0.018	51.1753
0.019	51.1741
0.02	51.1729
0.021	51.171
0.022	51.1692
0.023	51.1698
0.024	51.1705
0.025	51.1718
0.026	51.173
0.027	51.1743
0.028	51.1755
0.029	51.1762
0.03	51.1749
0.031	51.1742
0.032	51.1735
0.033	51.1729
0.034	51.1716
0.035	51.1745
0.036	51.1745
0.037	51.1745
0.038	51.1745
0.039	51.179
0.04	51.1796
0.041	51.1802
0.042	51.1783
0.043	51.1783
0.044	51.179
0.045	51.179
0.046	51.1796
0.047	51.1796
0.048	51.1765
0.049	51.1746
0.05	51.1728
0.051	51.1709
0.052	51.169
0.053	51.1703
0.054	51.1724
0.055	51.1744
0.056	51.1765
0.057	51.1799
0.058	51.184
0.059	51.1885
0.06	51.193
0.061	51.1976
0.062	51.1944
0.063	51.1958
0.064	51.1971
0.065	51.1971
0.066	51.1997
0.067	51.2022
0.068	51.2035
0.069	51.2055
0.07	51.2062
0.071	51.2055
0.072	51.2055
0.073	51.2055
0.074	51.2048
0.075	51.2048
0.076	51.2048
0.077	51.2048
0.078	51.2048
0.079	51.2048
0.08	51.2061
0.081	51.2075
0.082	51.2088
0.083	51.2101
0.084	51.2074
0.085	51.2054
0.086	51.2026
0.087	51.2013
0.088	51.2013
0.089	51.2061
0.09	51.2096
0.091	51.2139
0.092	51.2167
0.093	51.2195
0.094	51.2195
0.095	51.2188
0.096	51.2188
0.097	51.2182
0.098	51.2169
0.099	51.2175
0.1	51.2202
0.101	51.2222
0.102	51.2242
0.103	51.2268
0.104	51.2282
0.105	51.2295
0.106	51.2322
0.107	51.2342
0.108	51.2369
0.109	51.2396
0.11	51.2424
0.111	51.2444
0.112	51.2437
0.113	51.2431
0.114	51.2424
0.115	51.2438
0.116	51.2425
0.117	51.2418
0.118	51.2424
0.119	51.2431
0.12	51.2392
0.121	51.2352
0.122	51.2306
0.123	51.2273
0.124	51.2239
0.125	51.2219
0.126	51.2199
0.127	51.2225
0.128	51.2252
0.129	51.2252
0.13	51.2252
0.131	51.2252
0.132	51.2232
0.133	51.2219
0.134	51.2219
0.135	51.2219
0.136	51.2252
0.137	51.2299
0.138	51.2346
0.139	51.2365
0.14	51.2378
0.141	51.239
0.142	51.237
0.143	51.235
0.144	51.233
0.145	51.2349
0.146	51.2375
0.147	51.2407
0.148	51.2432
0.149	51.2438
0.15	51.2451
0.151	51.2463
0.152	51.2425
0.153	51.2384
0.154	51.2377
0.155	51.237
0.156	51.2384
0.157	51.2398
0.158	51.2404
0.159	51.2404
0.16	51.2385
0.161	51.2358
0.162	51.2339
0.163	51.2319
0.164	51.2299
0.165	51.228
0.166	51.2273
0.167	51.228
0.168	51.228
0.169	51.2274
0.17	51.2255
0.171	51.223
0.172	51.2197
0.173	51.217
0.174	51.2136
0.175	51.2076
0.176	51.2056
0.177	51.201
0.178	51.1979
0.179	51.196
0.18	51.1934
0.181	51.1888
0.182	51.1842
0.183	51.1835
0.184	51.1835
0.185	51.1828
0.186	51.1835
0.187	51.1828
0.188	51.1822
0.189	51.1783
0.19	51.1745
0.191	51.1733
0.192	51.1733
0.193	51.1733
0.194	51.1745
0.195	51.1745
0.196	51.1732
0.197	51.1713
0.198	51.1707
0.199	51.1707
0.2	51.1707
0.201	51.1713
0.202	51.1733
0.203	51.1753
0.204	51.1772
0.205	51.1792
0.206	51.1818
0.207	51.1831
0.208	51.1837
0.209	51.1837
0.21	51.1837
0.211	51.1824
0.212	51.1805
0.213	51.1791
0.214	51.1778
0.215	51.1778
0.216	51.1778
0.217	51.1784
0.218	51.1778
0.219	51.1818
0.22	51.1832
0.221	51.1851
0.222	51.1864
0.223	51.1903
0.224	51.1917
0.225	51.195
0.226	51.1983
0.227	51.203
0.228	51.2056
0.229	51.2062
0.23	51.2056
0.231	51.2056
0.232	51.205
0.233	51.205
0.234	51.207
0.235	51.2105
0.236	51.2153
0.237	51.2206
0.238	51.2206
0.239	51.2212
0.24	51.2218
0.241	51.2236
0.242	51.2275
0.243	51.2314
0.244	51.2353
0.245	51.2393
0.246	51.2432
0.247	51.2464
0.248	51.247
0.249	51.2457
0.25	51.2444
0.251	51.2423
0.252	51.2416
0.253	51.243
0.254	51.2445
0.255	51.2445
0.256	51.2438
0.257	51.2412
0.258	51.2387
0.259	51.2368
0.26	51.2361
0.261	51.2374
0.262	51.2387
0.263	51.24
0.264	51.2413
0.265	51.2426
0.266	51.2439
0.267	51.2446
0.268	51.2459
0.269	51.2492
0.27	51.2518
0.271	51.2537
0.272	51.2557
0.273	51.2557
0.274	51.2557
0.275	51.2537
0.276	51.2497
0.277	51.2458
0.278	51.2433
0.279	51.2414
0.28	51.2402
0.281	51.2408
0.282	51.2429
0.283	51.2449
0.284	51.247
0.285	51.2477
0.286	51.2464
0.287	51.2464
0.288	51.2476
0.289	51.2505
0.29	51.2534
0.291	51.2546
0.292	51.254
0.293	51.2546
0.294	51.2533
0.295	51.2526
0.296	51.2513
0.297	51.2506
0.298	51.2488
0.299	51.2469
0.3	51.2456
0.301	51.2456
0.302	51.2449
0.303	51.2442
0.304	51.2449
0.305	51.2442
0.306	51.2428
0.307	51.2415
0.308	51.2409
0.309	51.2396
0.31	51.2383
0.311	51.237
0.312	51.2364
0.313	51.233
0.314	51.2323
0.315	51.2303
0.316	51.2303
0.317	51.2303
0.318	51.2309
0.319	51.2316
0.32	51.2322
0.321	51.2322
0.322	51.2322
0.323	51.2297
0.324	51.2277
0.325	51.2245
0.326	51.2238
0.327	51.22
0.328	51.218
0.329	51.2146
0.33	51.2119
0.331	51.2091
0.332	51.207
0.333	51.2057
0.334	51.2043
0.335	51.2037
0.336	51.2037
0.337	51.203
0.338	51.2011
0.339	51.1992
0.34	51.198
0.341	51.1961
0.342	51.1935
0.343	51.1922
0.344	51.1941
0.345	51.196
0.346	51.1997
0.347	51.204
0.348	51.2066
0.349	51.2085
0.35	51.2078
0.351	51.2072
0.352	51.2065
0.353	51.2058
0.354	51.2058
0.355	51.2058
0.356	51.2058
0.357	51.2051
0.358	51.2071
0.359	51.2092
0.36	51.2112
0.361	51.2133
0.362	51.2153
0.363	51.216
0.364	51.2173
0.365	51.2173
0.366	51.2173
0.367	51.2173
0.368	51.2173
0.369	51.2167
0.37	51.216
0.371	51.216
0.372	51.2154
0.373	51.2148
0.374	51.2141
0.375	51.2141
0.376	51.2141
0.377	51.2141
0.378	51.2161
0.379	51.2161
0.38	51.2175
0.381	51.2182
0.382	51.2182
0.383	51.2182
0.384	51.2182
0.385	51.2182
0.386	51.2168
0.387	51.2154
0.388	51.2135
0.389	51.2141
0.39	51.2147
0.391	51.2153
0.392	51.2185
0.393	51.2212
0.394	51.2238
0.395	51.2257
0.396	51.2271
0.397	51.229
0.398	51.2272
0.399	51.2266
0.4	51.2272
0.401	51.2278
0.402	51.2272
0.403	51.2253
0.404	51.2234
0.405	51.2215
0.406	51.2209
0.407	51.2215
0.408	51.2221
0.409	51.2215
0.41	51.2234
0.411	51.2234
0.412	51.2221
0.413	51.2214
0.414	51.2214
0.415	51.22
0.416	51.2187
0.417	51.2187
0.418	51.218
0.419	51.218
0.42	51.2206
0.421	51.2233
0.422	51.2259
0.423	51.2285
0.424	51.2298
0.425	51.2298
0.426	51.2291
0.427	51.2304
0.428	51.228
0.429	51.2256
0.43	51.2269
0.431	51.2289
0.432	51.2276
0.433	51.2296
0.434	51.2316
0.435	51.2342
0.436	51.2376
0.437	51.2403
0.438	51.241
0.439	51.2416
0.44	51.2365
0.441	51.2334
0.442	51.2283
0.443	51.2263
0.444	51.227
0.445	51.231
0.446	51.2322
0.447	51.2335
0.448	51.2322
0.449	51.2316
0.45	51.229
0.451	51.2258
0.452	51.2212
0.453	51.2171
0.454	51.2136
0.455	51.2101
0.456	51.2065
0.457	51.2023
0.458	51.2009
0.459	51.2009
0.46	51.1977
0.461	51.1953
0.462	51.1921
0.463	51.1921
0.464	51.1914
0.465	51.1921
0.466	51.1928
0.467	51.1961
0.468	51.1961
0.469	51.1943
0.47	51.1924
0.471	51.1893
0.472	51.1853
0.473	51.1833
0.474	51.1812
0.475	51.1772
0.476	51.1759
0.477	51.1752
0.478	51.1726
0.479	51.17
0.48	51.17
0.481	51.1706
0.482	51.1681
0.483	51.1668
0.484	51.1668
0.485	51.1661
0.486	51.1635
0.487	51.1642
0.488	51.1648
0.489	51.1648
0.49	51.1636
0.491	51.163
0.492	51.1609
0.493	51.1569
0.494	51.1529
0.495	51.1516
0.496	51.1528
0.497	51.154
0.498	51.1528
0.499	51.1509
0.5	51.1509
0.501	51.1509
0.502	51.1515
0.503	51.1522
0.504	51.1534
0.505	51.1553
0.506	51.156
0.507	51.154
0.508	51.1533
0.509	51.15
0.51	51.1467
0.511	51.1441
0.512	51.1434
0.513	51.1394
0.514	51.1374
0.515	51.136
0.516	51.1354
0.517	51.1367
0.518	51.1386
0.519	51.1405
0.52	51.1398
0.521	51.138
0.522	51.1355
0.523	51.133
0.524	51.1267
0.525	51.1237
0.526	51.1204
0.527	51.121
0.528	51.1197
0.529	51.1197
0.53	51.1183
0.531	51.119
0.532	51.1218
0.533	51.1225
0.534	51.1267
0.535	51.1295
0.536	51.1309
0.537	51.1309
0.538	51.1309
0.539	51.1302
0.54	51.1276
0.541	51.1229
0.542	51.1203
0.543	51.1156
0.544	51.1102
0.545	51.1076
0.546	51.1063
0.547	51.1037
0.548	51.1051
0.549	51.1097
0.55	51.1143
0.551	51.1176
0.552	51.1209
0.553	51.1228
0.554	51.1235
0.555	51.1262
0.556	51.129
0.557	51.131
0.558	51.1337
0.559	51.1376
0.56	51.1415
0.561	51.1463
0.562	51.1498
0.563	51.1512
0.564	51.1525
0.565	51.1525
0.566	51.1488
0.567	51.1463
0.568	51.1439
0.569	51.1439
0.57	51.1439
0.571	51.1426
0.572	51.1413
0.573	51.1413
0.574	51.1433
0.575	51.146
0.576	51.1481
0.577	51.1514
0.578	51.1542
0.579	51.1562
0.58	51.1562
0.581	51.1569
0.582	51.1569
0.583	51.1576
0.584	51.1589
0.585	51.1602
0.586	51.1608
0.587	51.1596
0.588	51.1583
0.589	51.157
0.59	51.1558
0.591	51.1539
0.592	51.1499
0.593	51.1478
0.594	51.1458
0.595	51.1458
0.596	51.1484
0.597	51.1517
0.598	51.1524
0.599	51.155
0.6	51.1563
0.601	51.157
0.602	51.1576
0.603	51.159
0.604	51.1603
0.605	51.161
0.606	51.1623
0.607	51.165
0.608	51.1701
0.609	51.1746
0.61	51.1791
0.611	51.1818
0.612	51.1825
0.613	51.1825
0.614	51.1825
0.615	51.1825
0.616	51.1825
0.617	51.1825
0.618	51.185
0.619	51.1869
0.62	51.1863
0.621	51.1869
0.622	51.1862
0.623	51.1856
0.624	51.1869
0.625	51.1888
0.626	51.1927
0.627	51.1985
0.628	51.2023
0.629	51.206
0.63	51.2087
0.631	51.2093
0.632	51.21
0.633	51.2113
0.634	51.2126
0.635	51.2139
0.636	51.2158
0.637	51.214
0.638	51.2128
0.639	51.211
0.64	51.2046
0.641	51.1982
0.642	51.193
0.643	51.1891
0.644	51.187
0.645	51.1864
0.646	51.1851
0.647	51.1832
0.648	51.1826
0.649	51.182
0.65	51.1814
0.651	51.1801
0.652	51.1795
0.653	51.1808
0.654	51.1828
0.655	51.1848
0.656	51.1848
0.657	51.1828
0.658	51.1809
0.659	51.1783
0.66	51.1756
0.661	51.1737
0.662	51.1737
0.663	51.1717
0.664	51.1705
0.665	51.1718
0.666	51.1705
0.667	51.1681
0.668	51.1656
0.669	51.165
0.67	51.1637
0.671	51.1631
0.672	51.1618
0.673	51.1584
0.674	51.1551
0.675	51.1517
0.676	51.149
0.677	51.1477
0.678	51.1463
0.679	51.1443
0.68	51.1436
0.681	51.1429
0.682	51.1416
0.683	51.1383
0.684	51.135
0.685	51.1325
0.686	51.1301
0.687	51.1276
0.688	51.1252
0.689	51.1239
0.69	51.1219
0.691	51.1226
0.692	51.1226
0.693	51.1233
0.694	51.1233
0.695	51.1246
0.696	51.126
0.697	51.1266
0.698	51.1279
0.699	51.1286
0.7	51.1292
0.701	51.1311
0.702	51.1338
0.703	51.1365
0.704	51.1372
0.705	51.1358
0.706	51.1345
0.707	51.1332
0.708	51.1325
0.709	51.1318
0.71	51.1325
0.711	51.1318
0.712	51.1318
0.713	51.1311
0.714	51.1332
0.715	51.1353
0.716	51.1373
0.717	51.138
0.718	51.1393
0.719	51.138
0.72	51.1387
0.721	51.1421
0.722	51.1435
0.723	51.1422
0.724	51.1428
0.725	51.1428
0.726	51.1428
0.727	51.1435
0.728	51.1441
0.729	51.1448
0.73	51.1489
0.731	51.1502
0.732	51.1502
0.733	51.1535
0.734	51.1576
0.735	51.1597
0.736	51.1639
0.737	51.1701
0.738	51.1741
0.739	51.1781
0.74	51.1821
0.741	51.1814
0.742	51.1821
0.743	51.1828
0.744	51.1835
0.745	51.1815
0.746	51.1829
0.747	51.185
0.748	51.1862
0.749	51.1875
0.75	51.1915
0.751	51.1928
0.752	51.1941
0.753	51.1955
0.754	51.1983
0.755	51.2012
0.756	51.204
0.757	51.2088
0.758	51.2142
0.759	51.2197
0.76	51.2237
0.761	51.225
0.762	51.2263
0.763	51.2283
0.764	51.2296
0.765	51.2317
0.766	51.2337
0.767	51.235
0.768	51.2363
0.769	51.2383
0.77	51.2403
0.771	51.2444
0.772	51.2484
0.773	51.2525
0.774	51.2566
0.775	51.26
0.776	51.2633
0.777	51.2667
0.778	51.27
0.779	51.2726
0.78	51.2746
0.781	51.2739
0.782	51.2726
0.783	51.2733
0.784	51.2733
0.785	51.2739
0.786	51.2739
0.787	51.2733
0.788	51.2726
0.789	51.2714
0.79	51.2674
0.791	51.264
0.792	51.264
0.793	51.2647
0.794	51.2655
0.795	51.2682
0.796	51.271
0.797	51.2744
0.798	51.2777
0.799	51.2827
0.8	51.287
0.801	51.2914
0.802	51.2914
0.803	51.2914
0.804	51.2914
0.805	51.2927
0.806	51.2941
0.807	51.2961
0.808	51.2981
0.809	51.2968
0.81	51.2954
0.811	51.2927
0.812	51.2901
0.813	51.2894
0.814	51.2887
0.815	51.2873
0.816	51.2873
0.817	51.2905
0.818	51.293
0.819	51.2955
0.82	51.2974
0.821	51.2992
0.822	51.2986
0.823	51.2986
0.824	51.2986
0.825	51.3005
0.826	51.3018
0.827	51.3038
0.828	51.3058
0.829	51.3078
0.83	51.3084
0.831	51.3091
0.832	51.3097
0.833	51.3104
0.834	51.3049
0.835	51.3035
0.836	51.3056
0.837	51.3078
0.838	51.3078
0.839	51.3117
0.84	51.3156
0.841	51.3195
0.842	51.3189
0.843	51.3182
0.844	51.3175
0.845	51.3162
0.846	51.3155
0.847	51.318
0.848	51.3193
0.849	51.3205
0.85	51.3243
0.851	51.3269
0.852	51.3269
0.853	51.3262
0.854	51.3255
0.855	51.3263
0.856	51.3263
0.857	51.3263
0.858	51.3269
0.859	51.3276
0.86	51.327
0.861	51.3308
0.862	51.3301
0.863	51.3294
0.864	51.3301
0.865	51.3308
0.866	51.3314
0.867	51.3308
0.868	51.3276
0.869	51.325
0.87	51.3223
0.871	51.319
0.872	51.319
0.873	51.3197
0.874	51.3197
0.875	51.3197
0.876	51.3204
0.877	51.3211
0.878	51.3225
0.879	51.3239
0.88	51.3275
0.881	51.331
0.882	51.3346
0.883	51.3388
0.884	51.3423
0.885	51.3457
0.886	51.3478
0.887	51.3485
0.888	51.3456
0.889	51.3402
0.89	51.334
0.891	51.3312
0.892	51.3283
0.893	51.3297
0.894	51.3311
0.895	51.3325
0.896	51.3325
0.897	51.3351
0.898	51.3358
0.899	51.3372
0.9	51.3372
0.901	51.3393
0.902	51.3407
0.903	51.3407
0.904	51.3407
0.905	51.3407
0.906	51.3374
0.907	51.3334
0.908	51.3294
0.909	51.3267
0.91	51.3247
0.911	51.326
0.912	51.3287
0.913	51.3314
0.914	51.3321
0.915	51.3355
0.916	51.3375
0.917	51.3351
0.918	51.3326
0.919	51.3314
0.92	51.332
0.921	51.3353
0.922	51.3393
0.923	51.3434
0.924	51.3469
0.925	51.3489
0.926	51.3469
0.927	51.3448
0.928	51.3455
0.929	51.3461
0.93	51.3474
0.931	51.3522
0.932	51.3564
0.933	51.3592
0.934	51.3621
0.935	51.365
0.936	51.365
0.937	51.3657
0.938	51.3699
0.939	51.374
0.94	51.3782
0.941	51.3824
0.942	51.3858
0.943	51.3892
0.944	51.3905
0.945	51.3912
0.946	51.3912
0.947	51.3919
0.948	51.3944
0.949	51.3944
0.95	51.3944
0.951	51.3963
0.952	51.397
0.953	51.3977
0.954	51.3984
0.955	51.3977
0.956	51.397
0.957	51.3983
0.958	51.4004
0.959	51.4023
0.96	51.4049
0.961	51.4056
0.962	51.4062
0.963	51.4082
0.964	51.4108
0.965	51.4108
0.966	51.4128
0.967	51.4153
0.968	51.4185
0.969	51.4217
0.97	51.4255
0.971	51.4294
0.972	51.4315
0.973	51.4349
0.974	51.4408
0.975	51.4436
0.976	51.4482
0.977	51.454
0.978	51.4586
0.979	51.4633
0.98	51.4665
0.981	51.4684
0.982	51.4664
0.983	51.4657
0.984	51.4664
0.985	51.4644
0.986	51.4631
0.987	51.4618
0.988	51.463
0.989	51.4642
0.99	51.4654
0.991	51.4661
0.992	51.4654
0.993	51.4661
0.994	51.4688
0.995	51.4722
0.996	51.4762
0.997	51.4788
0.998	51.4808
0.999	51.4827
1	51.4834
1.001	51.4862
1.002	51.489
1.003	51.4904
1.004	51.4911
1.005	51.4925
1.006	51.4945
1.007	51.4945
1.008	51.4952
1.009	51.4958
1.01	51.4958
1.011	51.4952
1.012	51.4945
1.013	51.4939
1.014	51.4933
1.015	51.4939
1.016	51.4959
1.017	51.4979
1.018	51.4965
1.019	51.4951
1.02	51.4951
1.021	51.4931
1.022	51.4911
1.023	51.489
1.024	51.487
1.025	51.485
1.026	51.4829
1.027	51.4816
1.028	51.4816
1.029	51.4822
1.03	51.4822
1.031	51.4822
1.032	51.4822
1.033	51.4815
1.034	51.4793
1.035	51.4772
1.036	51.4765
1.037	51.4803
1.038	51.4842
1.039	51.488
1.04	51.49
1.041	51.4886
1.042	51.4879
1.043	51.4873
1.044	51.4859
1.045	51.4845
1.046	51.4826
1.047	51.4819
1.048	51.4813
1.049	51.4788
1.05	51.4768
1.051	51.4735
1.052	51.4743
1.053	51.475
1.054	51.4771
1.055	51.4785
1.056	51.4817
1.057	51.4849
1.058	51.4882
1.059	51.4902
1.06	51.4916
1.061	51.4923
1.062	51.4929
1.063	51.4936
1.064	51.4943
1.065	51.4936
1.066	51.4923
1.067	51.4909
1.068	51.4896
1.069	51.4883
1.07	51.4896
1.071	51.4924
1.072	51.4959
1.073	51.4993
1.074	51.5034
1.075	51.5088
1.076	51.5155
1.077	51.5222
1.078	51.5282
1.079	51.5337
1.08	51.5372
1.081	51.5365
1.082	51.5358
1.083	51.5344
1.084	51.5351
1.085	51.5377
1.086	51.5416
1.087	51.5449
1.088	51.5461
1.089	51.5474
1.09	51.5486
1.091	51.548
1.092	51.5466
1.093	51.5466
1.094	51.5493
1.095	51.552
1.096	51.5554
1.097	51.56
1.098	51.5668
1.099	51.5709
1.1	51.5745
1.101	51.5787
1.102	51.5823
1.103	51.5837
1.104	51.5881
1.105	51.5901
1.106	51.5921
1.107	51.5934
1.108	51.5953
1.109	51.5966
1.11	51.5973
1.111	51.5979
1.112	51.5985
1.113	51.5965
1.114	51.5959
1.115	51.5972
1.116	51.6
1.117	51.6028
1.118	51.6041
1.119	51.6055
1.12	51.6074
1.121	51.6094
1.122	51.614
1.123	51.6174
1.124	51.622
1.125	51.624
1.126	51.6258
1.127	51.6234
1.128	51.6209
1.129	51.6209
1.13	51.6209
1.131	51.6216
1.132	51.623
1.133	51.6243
1.134	51.6257
1.135	51.627
1.136	51.6304
1.137	51.633
1.138	51.6355
1.139	51.6381
1.14	51.6427
1.141	51.6452
1.142	51.6486
1.143	51.6513
1.144	51.654
1.145	51.656
1.146	51.6574
1.147	51.6581
1.148	51.6574
1.149	51.6568
1.15	51.6561
1.151	51.6554
1.152	51.6548
1.153	51.6562
1.154	51.6562
1.155	51.657
1.156	51.6584
1.157	51.6591
1.158	51.6584
1.159	51.657
1.16	51.6556
1.161	51.6522
1.162	51.6522
1.163	51.6529
1.164	51.6549
1.165	51.6569
1.166	51.6588
1.167	51.6615
1.168	51.6634
1.169	51.666
1.17	51.6686
1.171	51.6719
1.172	51.6746
1.173	51.6773
1.174	51.6793
1.175	51.6806
1.176	51.6819
1.177	51.6813
1.178	51.6806
1.179	51.6799
1.18	51.6799
1.181	51.6799
1.182	51.6799
1.183	51.6799
1.184	51.6806
1.185	51.6813
1.186	51.6819
1.187	51.6852
1.188	51.6885
1.189	51.6918
1.19	51.6951
1.191	51.6958
1.192	51.6965
1.193	51.6972
1.194	51.6979
1.195	51.6992
1.196	51.7006
1.197	51.7064
1.198	51.7104
1.199	51.715
1.2	51.7196
1.201	51.7242
1.202	51.7288
1.203	51.7334
1.204	51.7381
1.205	51.7433
1.206	51.7485
1.207	51.7537
1.208	51.7576
1.209	51.7582
1.21	51.7589
1.211	51.7595
1.212	51.7595
1.213	51.7602
1.214	51.7608
1.215	51.7622
1.216	51.7629
1.217	51.7642
1.218	51.7642
1.219	51.7649
1.22	51.767
1.221	51.7691
1.222	51.7712
1.223	51.7746
1.224	51.7781
1.225	51.7807
1.226	51.7834
1.227	51.7911
1.228	51.7953
1.229	51.796
1.23	51.7947
1.231	51.7959
1.232	51.7939
1.233	51.7926
1.234	51.7933
1.235	51.7933
1.236	51.7933
1.237	51.7968
1.238	51.8003
1.239	51.8054
1.24	51.8105
1.241	51.8143
1.242	51.815
1.243	51.8129
1.244	51.8109
1.245	51.8122
1.246	51.8135
1.247	51.8155
1.248	51.8187
1.249	51.8219
1.25	51.8259
1.251	51.8319
1.252	51.8346
1.253	51.8359
1.254	51.8394
1.255	51.8401
1.256	51.8415
1.257	51.8428
1.258	51.8478
1.259	51.8552
1.26	51.8626
1.261	51.87
1.262	51.8743
1.263	51.8778
1.264	51.8757
1.265	51.8764
1.266	51.8744
1.267	51.8751
1.268	51.8775
1.269	51.88
1.27	51.8824
1.271	51.8831
1.272	51.8831
1.273	51.8831
1.274	51.8871
1.275	51.8906
1.276	51.8933
1.277	51.8973
1.278	51.9013
1.279	51.902
1.28	51.902
1.281	51.9032
1.282	51.9026
1.283	51.9013
1.284	51.9013
1.285	51.9052
1.286	51.9079
1.287	51.9098
1.288	51.9131
1.289	51.9175
1.29	51.9195
1.291	51.9201
1.292	51.9241
1.293	51.9268
1.294	51.9308
1.295	51.9354
1.296	51.9414
1.297	51.946
1.298	51.9507
1.299	51.954
1.3	51.9588
1.301	51.9622
1.302	51.9663
1.303	51.9697
1.304	51.9724
1.305	51.9744
1.306	51.9744
1.307	51.9719
1.308	51.9707
1.309	51.972
1.31	51.9739
1.311	51.9739
1.312	51.9752
1.313	51.9772
1.314	51.9799
1.315	51.9833
1.316	51.9873
1.317	51.9901
1.318	51.9935
1.319	51.9994
1.32	52.0054
1.321	52.012
1.322	52.0187
1.323	52.0271
1.324	52.035
1.325	52.0397
1.326	52.0437
1.327	52.0463
1.328	52.047
1.329	52.0463
1.33	52.0456
1.331	52.0409
1.332	52.0381
1.333	52.0345
1.334	52.0324
1.335	52.0318
1.336	52.0324
1.337	52.0331
1.338	52.0331
1.339	52.0357
1.34	52.039
1.341	52.0423
1.342	52.0463
1.343	52.0516
1.344	52.0563
1.345	52.0611
1.346	52.0658
1.347	52.0651
1.348	52.0637
1.349	52.0623
1.35	52.0616
1.351	52.0609
1.352	52.0623
1.353	52.0636
1.354	52.0636
1.355	52.0636
1.356	52.0643
1.357	52.0643
1.358	52.0637
1.359	52.0616
1.36	52.0575
1.361	52.0533
1.362	52.0513
1.363	52.0506
1.364	52.0513
1.365	52.0557
1.366	52.0595
1.367	52.0632
1.368	52.0658
1.369	52.0683
1.37	52.0677
1.371	52.0665
1.372	52.0646
1.373	52.0619
1.374	52.0585
1.375	52.0552
1.376	52.0518
1.377	52.0466
1.378	52.0402
1.379	52.037
1.38	52.0339
1.381	52.0326
1.382	52.034
1.383	52.036
1.384	52.0381
1.385	52.0387
1.386	52.0413
1.387	52.0438
1.388	52.0451
1.389	52.0463
1.39	52.0489
1.391	52.0529
1.392	52.0543
1.393	52.0563
1.394	52.057
1.395	52.057
1.396	52.055
1.397	52.0556
1.398	52.0517
1.399	52.0492
1.4	52.0473
1.401	52.0453
1.402	52.0427
1.403	52.0401
1.404	52.0382
1.405	52.0362
1.406	52.0342
1.407	52.0321
1.408	52.0301
1.409	52.0281
1.41	52.0261
1.411	52.0275
1.412	52.0295
1.413	52.0323
1.414	52.0351
1.415	52.0364
1.416	52.0358
1.417	52.0351
1.418	52.0351
1.419	52.0358
1.42	52.0377
1.421	52.0397
1.422	52.0417
1.423	52.043
1.424	52.0437
1.425	52.0423
1.426	52.0377
1.427	52.0334
1.428	52.029
1.429	52.024
1.43	52.0215
1.431	52.0228
1.432	52.0263
1.433	52.0306
1.434	52.0341
1.435	52.0376
1.436	52.0442
1.437	52.0501
1.438	52.0519
1.439	52.0549
1.44	52.0579
1.441	52.0637
1.442	52.0644
1.443	52.0657
1.444	52.067
1.445	52.0697
1.446	52.0716
1.447	52.0734
1.448	52.0747
1.449	52.0759
1.45	52.0772
1.451	52.0772
1.452	52.0793
1.453	52.0807
1.454	52.0821
1.455	52.085
1.456	52.0921
1.457	52.0977
1.458	52.1054
1.459	52.1132
1.46	52.1172
1.461	52.1159
1.462	52.1166
1.463	52.1172
1.464	52.1172
1.465	52.1198
1.466	52.1242
1.467	52.128
1.468	52.1305
1.469	52.1318
1.47	52.1318
1.471	52.1318
1.472	52.1338
1.473	52.1358
1.474	52.1377
1.475	52.1397
1.476	52.1418
1.477	52.1438
1.478	52.1458
1.479	52.1465
1.48	52.1472
1.481	52.1478
1.482	52.1511
1.483	52.1544
1.484	52.1596
1.485	52.1647
1.486	52.1698
1.487	52.1749
1.488	52.1737
1.489	52.1737
1.49	52.1717
1.491	52.1698
1.492	52.1705
1.493	52.1719
1.494	52.1748
1.495	52.1777
1.496	52.1805
1.497	52.1833
1.498	52.1852
1.499	52.1872
1.5	52.1886
1.501	52.1886
1.502	52.1886
1.503	52.1893
1.504	52.192
1.505	52.1961
1.506	52.2003
1.507	52.2038
1.508	52.2045
1.509	52.2052
1.51	52.2058
1.511	52.2032
1.512	52.1999
1.513	52.1985
1.514	52.1978
1.515	52.1978
1.516	52.1998
1.517	52.2018
1.518	52.2043
1.519	52.2043
1.52	52.2009
1.521	52.1975
1.522	52.1968
1.523	52.1968
1.524	52.1981
1.525	52.1995
1.526	52.2008
1.527	52.2008
1.528	52.2008
1.529	52.198
1.53	52.198
1.531	52.1987
1.532	52.2009
1.533	52.2024
1.534	52.2046
1.535	52.2024
1.536	52.2002
1.537	52.1981
1.538	52.1954
1.539	52.1927
1.54	52.1927
1.541	52.1906
1.542	52.1886
1.543	52.1865
1.544	52.1872
1.545	52.1865
1.546	52.1858
1.547	52.1878
1.548	52.1898
1.549	52.1891
1.55	52.1891
1.551	52.1891
1.552	52.187
1.553	52.1835
1.554	52.18
1.555	52.1765
1.556	52.1744
1.557	52.1722
1.558	52.1701
1.559	52.1694
1.56	52.1707
1.561	52.1721
1.562	52.1701
1.563	52.1687
1.564	52.1667
1.565	52.1647
1.566	52.1627
1.567	52.1583
1.568	52.1539
1.569	52.1494
1.57	52.146
1.571	52.1426
1.572	52.1426
1.573	52.1426
1.574	52.1426
1.575	52.1433
1.576	52.1433
1.577	52.1426
1.578	52.1433
1.579	52.144
1.58	52.1453
1.581	52.1473
1.582	52.1487
1.583	52.1507
1.584	52.1521
1.585	52.1541
1.586	52.1561
1.587	52.158
1.588	52.1606
1.589	52.1594
1.59	52.1576
1.591	52.1583
1.592	52.1583
1.593	52.1576
1.594	52.1568
1.595	52.1561
1.596	52.1547
1.597	52.1554
1.598	52.1541
1.599	52.1534
1.6	52.1521
1.601	52.1508
1.602	52.1495
1.603	52.1502
1.604	52.1475
1.605	52.1468
1.606	52.1461
1.607	52.1448
1.608	52.1448
1.609	52.1448
1.61	52.1461
1.611	52.1474
1.612	52.1474
1.613	52.1488
1.614	52.1508
1.615	52.1515
1.616	52.1529
1.617	52.1542
1.618	52.1555
1.619	52.1575
1.62	52.1588
1.621	52.1595
1.622	52.1595
1.623	52.1595
1.624	52.1588
1.625	52.1602
1.626	52.1608
1.627	52.1629
1.628	52.1636
1.629	52.165
1.63	52.1664
1.631	52.1698
1.632	52.1734
1.633	52.1782
1.634	52.1817
1.635	52.1817
1.636	52.1795
1.637	52.1788
1.638	52.1775
1.639	52.1761
1.64	52.1748
1.641	52.1754
1.642	52.1754
1.643	52.1768
1.644	52.1802
1.645	52.1844
1.646	52.1885
1.647	52.1918
1.648	52.1945
1.649	52.1938
1.65	52.1931
1.651	52.1917
1.652	52.1904
1.653	52.1911
1.654	52.1904
1.655	52.1897
1.656	52.1889
1.657	52.1889
1.658	52.1889
1.659	52.191
1.66	52.1924
1.661	52.1945
1.662	52.1952
1.663	52.1959
1.664	52.1966
1.665	52.1973
1.666	52.1986
1.667	52.2005
1.668	52.2018
1.669	52.2044
1.67	52.207
1.671	52.2063
1.672	52.207
1.673	52.2077
1.674	52.2084
1.675	52.2091
1.676	52.2098
1.677	52.2105
1.678	52.2112
1.679	52.209
1.68	52.2055
1.681	52.2019
1.682	52.199
1.683	52.1962
1.684	52.1941
1.685	52.1927
1.686	52.1927
1.687	52.1895
1.688	52.1889
1.689	52.1922
1.69	52.1929
1.691	52.1942
1.692	52.195
1.693	52.1957
1.694	52.1964
1.695	52.1985
1.696	52.2006
1.697	52.2019
1.698	52.2012
1.699	52.2026
1.7	52.2019
1.701	52.2012
1.702	52.2019
1.703	52.2026
1.704	52.2019
1.705	52.2045
1.706	52.2058
1.707	52.2071
1.708	52.204
1.709	52.204
1.71	52.2026
1.711	52.2006
1.712	52.2006
1.713	52.2006
1.714	52.1985
1.715	52.1972
1.716	52.2044
1.717	52.2075
1.718	52.2087
1.719	52.2113
1.72	52.2113
1.721	52.2092
1.722	52.2078
1.723	52.2078
1.724	52.2092
1.725	52.2127
1.726	52.2161
1.727	52.2174
1.728	52.2188
1.729	52.2194
1.73	52.2166
1.731	52.2138
1.732	52.2103
1.733	52.2067
1.734	52.2025
1.735	52.1997
1.736	52.1969
1.737	52.194
1.738	52.1919
1.739	52.1897
1.74	52.1883
1.741	52.1876
1.742	52.1869
1.743	52.1883
1.744	52.1897
1.745	52.1903
1.746	52.1903
1.747	52.1878
1.748	52.1865
1.749	52.1865
1.75	52.1865
1.751	52.1865
1.752	52.1838
1.753	52.1816
1.754	52.181
1.755	52.1824
1.756	52.1838
1.757	52.1831
1.758	52.1811
1.759	52.1785
1.76	52.1773
1.761	52.1766
1.762	52.1787
1.763	52.1808
1.764	52.1849
1.765	52.1856
1.766	52.1862
1.767	52.1825
1.768	52.178
1.769	52.1736
1.77	52.1703
1.771	52.167
1.772	52.1656
1.773	52.1642
1.774	52.1628
1.775	52.1621
1.776	52.1614
1.777	52.1607
1.778	52.1593
1.779	52.1593
1.78	52.1606
1.781	52.1619
1.782	52.1654
1.783	52.1675
1.784	52.1709
1.785	52.175
1.786	52.1791
1.787	52.1838
1.788	52.1885
1.789	52.1918
1.79	52.1959
1.791	52.1978
1.792	52.1985
1.793	52.1992
1.794	52.1999
1.795	52.2007
1.796	52.2028
1.797	52.2034
1.798	52.2028
1.799	52.2028
1.8	52.1993
1.801	52.1958
1.802	52.1944
1.803	52.1937
1.804	52.1923
1.805	52.1916
1.806	52.1923
1.807	52.1929
1.808	52.1936
1.809	52.1949
1.81	52.1975
1.811	52.1995
1.812	52.2015
1.813	52.2048
1.814	52.2069
1.815	52.2112
1.816	52.2156
1.817	52.2184
1.818	52.2198
1.819	52.2225
1.82	52.2252
1.821	52.2279
1.822	52.2307
1.823	52.2334
1.824	52.2361
1.825	52.2375
1.826	52.2402
1.827	52.2436
1.828	52.2469
1.829	52.2503
1.83	52.2544
1.831	52.2571
1.832	52.2578
1.833	52.2592
1.834	52.2606
1.835	52.2628
1.836	52.2671
1.837	52.2699
1.838	52.2713
1.839	52.2727
1.84	52.2748
1.841	52.2748
1.842	52.2748
1.843	52.2761
1.844	52.2775
1.845	52.2781
1.846	52.28
1.847	52.2819
1.848	52.2838
1.849	52.2845
1.85	52.2864
1.851	52.2849
1.852	52.2835
1.853	52.282
1.854	52.2834
1.855	52.2855
1.856	52.2869
1.857	52.2883
1.858	52.287
1.859	52.285
1.86	52.2836
1.861	52.283
1.862	52.2823
1.863	52.283
1.864	52.2843
1.865	52.285
1.866	52.2857
1.867	52.2838
1.868	52.2807
1.869	52.2755
1.87	52.269
1.871	52.2625
1.872	52.2604
1.873	52.259
1.874	52.2568
1.875	52.254
1.876	52.2505
1.877	52.247
1.878	52.2435
1.879	52.242
1.88	52.2427
1.881	52.2441
1.882	52.2455
1.883	52.2462
1.884	52.2462
1.885	52.2449
1.886	52.2422
1.887	52.2435
1.888	52.2449
1.889	52.2468
1.89	52.2495
1.891	52.2515
1.892	52.2522
1.893	52.2515
1.894	52.2515
1.895	52.2501
1.896	52.2467
1.897	52.2412
1.898	52.2365
1.899	52.2303
1.9	52.2241
1.901	52.2179
1.902	52.2132
1.903	52.2062
1.904	52.2049
1.905	52.2049
1.906	52.2055
1.907	52.2055
1.908	52.2062
1.909	52.2069
1.91	52.2075
1.911	52.2082
1.912	52.2109
1.913	52.2143
1.914	52.2157
1.915	52.215
1.916	52.2122
1.917	52.2096
1.918	52.2076
1.919	52.2063
1.92	52.2056
1.921	52.2042
1.922	52.2028
1.923	52.2008
1.924	52.2001
1.925	52.2014
1.926	52.2052
1.927	52.2083
1.928	52.2076
1.929	52.2069
1.93	52.2056
1.931	52.2036
1.932	52.2029
1.933	52.2022
1.934	52.2015
1.935	52.2015
1.936	52.2036
1.937	52.2057
1.938	52.207
1.939	52.2049
1.94	52.2049
1.941	52.2043
1.942	52.2029
1.943	52.2015
1.944	52.2022
1.945	52.2015
1.946	52.2008
1.947	52.2015
1.948	52.2021
1.949	52.2015
1.95	52.2015
1.951	52.2009
1.952	52.196
1.953	52.1933
1.954	52.1899
1.955	52.1871
1.956	52.1886
1.957	52.1914
1.958	52.195
1.959	52.1986
1.96	52.2041
1.961	52.2069
1.962	52.209
1.963	52.2112
1.964	52.2125
1.965	52.2139
1.966	52.2153
1.967	52.2181
1.968	52.2174
1.969	52.2188
1.97	52.2203
1.971	52.2203
1.972	52.2203
1.973	52.2203
1.974	52.2209
1.975	52.2203
1.976	52.2203
1.977	52.2196
1.978	52.2189
1.979	52.2182
1.98	52.2182
1.981	52.2189
1.982	52.2196
1.983	52.2196
1.984	52.2196
1.985	52.2189
1.986	52.2182
1.987	52.2176
1.988	52.2169
1.989	52.2176
1.99	52.2183
1.991	52.2176
1.992	52.2169
1.993	52.2176
1.994	52.2162
1.995	52.2162
1.996	52.2162
1.997	52.2169
1.998	52.2169
[truncated: 21,652 more rows]

## Sheet: Fig.2j
Normal				Bending
Scatter Plot		Fitted Curve		Scatter Plot		Fitted Curve
Pressure(mmHg)	ΔR(kΩ)	Pressure(mmHg)	ΔR(kΩ)	Pressure(mmHg)	ΔR(kΩ)	Pressure(mmHg)	ΔR(kΩ)
2.49023	0.17435	2.49023	0.31633	3.37219	0.1252	3.37219	0.51418
4.51355	0.54171	2.52539	0.31783	7.9895	0.65902	3.42651	0.5167
7.2113	0.68169	2.56055	0.31933	12.3993	0.79462	3.48083	0.51922
9.33838	0.70241	2.59571	0.32083	17.4835	1.27713	3.53515	0.52173
12.3474	0.82158	2.63087	0.32233	26.0437	1.7093	3.58948	0.52425
15.7715	0.84305	2.66602	0.32383	35.9009	2.34012	3.6438	0.52676
19.9219	1.20071	2.70118	0.32533	45.7062	2.28039	3.69812	0.52928
23.9685	1.75814	2.73634	0.32683	57.6386	2.86492	3.75244	0.53179
31.2317	2.00678	2.7715	0.32833	3.37219	0.06709	3.80676	0.53431
37.6129	1.94587	2.80665	0.32983	7.9895	0.75323	3.86108	0.53683
2.49023	0.01827	2.84181	0.33133	12.3993	0.97036	3.9154	0.53934
4.51355	0.29983	2.87697	0.33283	17.4835	1.59948	3.96972	0.54186
7.2113	0.62516	2.91213	0.33433	26.0437	2.11979	4.02404	0.54437
9.33838	0.70903	2.94729	0.33583	35.9009	2.45239	4.07836	0.54689
12.3474	0.41483	2.98244	0.33733	45.7062	2.37156	4.13268	0.54941
15.7715	0.69672	3.0176	0.33883	57.6386	2.92614	4.187	0.55192
19.9219	1.00779	3.05276	0.34033	3.37219	0.05051	4.24132	0.55444
23.9685	1.5417	3.08792	0.34183	7.9895	0.74556	4.29564	0.55695
31.2317	1.34674	3.12308	0.34333	12.3993	0.85333	4.34996	0.55947
37.6129	1.65226	3.15823	0.34483	17.4835	1.50615	4.40429	0.56199
2.49023	0.10957	3.19339	0.34633	26.0437	1.92601	4.45861	0.5645
4.51355	0.21775	3.22855	0.34783	35.9009	2.029	4.51293	0.56702
7.2113	0.63052	3.26371	0.34933	45.7062	2.31402	4.56725	0.56953
9.33838	0.87727	3.29886	0.35083	57.6386	2.55367	4.62157	0.57205
12.3474	0.54873	3.33402	0.35233			4.67589	0.57456
15.7715	0.85627	3.36918	0.35383			4.73021	0.57708
19.9219	1.24215	3.40434	0.35533			4.78453	0.5796
23.9685	1.46119	3.4395	0.35683			4.83885	0.58211
31.2317	1.24938	3.47465	0.35833			4.89317	0.58463
37.6129	1.16376	3.50981	0.35983			4.94749	0.58714
		3.54497	0.36133			5.00181	0.58966
		3.58013	0.36283			5.05613	0.59218
		3.61529	0.36433			5.11045	0.59469
		3.65044	0.36583			5.16477	0.59721
		3.6856	0.36733			5.2191	0.59972
		3.72076	0.36883			5.27342	0.60224
		3.75592	0.37033			5.32774	0.60476
		3.79107	0.37183			5.38206	0.60727
		3.82623	0.37333			5.43638	0.60979
		3.86139	0.37483			5.4907	0.6123
		3.89655	0.37633			5.54502	0.61482
		3.93171	0.37783			5.59934	0.61733
		3.96686	0.37933			5.65366	0.61985
		4.00202	0.38083			5.70798	0.62237
		4.03718	0.38233			5.7623	0.62488
		4.07234	0.38383			5.81662	0.6274
		4.10749	0.38533			5.87094	0.62991
		4.14265	0.38683			5.92526	0.63243
		4.17781	0.38833			5.97958	0.63495
		4.21297	0.38983			6.03391	0.63746
		4.24813	0.39132			6.08823	0.63998
		4.28328	0.39282			6.14255	0.64249
		4.31844	0.39432			6.19687	0.64501
		4.3536	0.39582			6.25119	0.64753
		4.38876	0.39732			6.30551	0.65004
		4.42392	0.39882			6.35983	0.65256
		4.45907	0.40032			6.41415	0.65507
		4.49423	0.40182			6.46847	0.65759
		4.52939	0.40332			6.52279	0.6601
		4.56455	0.40482			6.57711	0.66262
		4.5997	0.40632			6.63143	0.66514
		4.63486	0.40782			6.68575	0.66765
		4.67002	0.40932			6.74007	0.67017
		4.70518	0.41082			6.7944	0.67268
		4.74034	0.41232			6.84872	0.6752
		4.77549	0.41382			6.90304	0.67772
		4.81065	0.41532			6.95736	0.68023
		4.84581	0.41682			7.01168	0.68275
		4.88097	0.41832			7.066	0.68526
		4.91613	0.41982			7.12032	0.68778
		4.95128	0.42132			7.17464	0.69029
		4.98644	0.42282			7.22896	0.69281
		5.0216	0.42432			7.28328	0.69533
		5.05676	0.42582			7.3376	0.69784
		5.09191	0.42732			7.39192	0.70036
		5.12707	0.42882			7.44624	0.70287
		5.16223	0.43032			7.50056	0.70539
		5.19739	0.43182			7.55488	0.70791
		5.23255	0.43332			7.60921	0.71042
		5.2677	0.43482			7.66353	0.71294
		5.30286	0.43632			7.71785	0.71545
		5.33802	0.43782			7.77217	0.71797
		5.37318	0.43932			7.82649	0.72049
		5.40833	0.44082			7.88081	0.723
		5.44349	0.44232			7.93513	0.72552
		5.47865	0.44382			7.98945	0.72803
		5.51381	0.44532			8.04377	0.73055
		5.54897	0.44682			8.09809	0.73306
		5.58412	0.44832			8.15241	0.73558
		5.61928	0.44982			8.20673	0.7381
		5.65444	0.45132			8.26105	0.74061
		5.6896	0.45282			8.31537	0.74313
		5.72476	0.45432			8.36969	0.74564
		5.75991	0.45582			8.42402	0.74816
		5.79507	0.45732			8.47834	0.75068
		5.83023	0.45882			8.53266	0.75319
		5.86539	0.46032			8.58698	0.75571
		5.90054	0.46182			8.6413	0.75822
		5.9357	0.46332			8.69562	0.76074
		5.97086	0.46482			8.74994	0.76326
		6.00602	0.46632			8.80426	0.76577
		6.04118	0.46782			8.85858	0.76829
		6.07633	0.46932			8.9129	0.7708
		6.11149	0.47082			8.96722	0.77332
		6.14665	0.47232			9.02154	0.77583
		6.18181	0.47382			9.07586	0.77835
		6.21697	0.47532			9.13018	0.78087
		6.25212	0.47682			9.1845	0.78338
		6.28728	0.47832			9.23883	0.7859
		6.32244	0.47982			9.29315	0.78841
		6.3576	0.48132			9.34747	0.79093
		6.39275	0.48282			9.40179	0.79345
		6.42791	0.48432			9.45611	0.79596
		6.46307	0.48582			9.51043	0.79848
		6.49823	0.48732			9.56475	0.80099
		6.53339	0.48882			9.61907	0.80351
		6.56854	0.49032			9.67339	0.80603
		6.6037	0.49182			9.72771	0.80854
		6.63886	0.49332			9.78203	0.81106
		6.67402	0.49482			9.83635	0.81357
		6.70917	0.49632			9.89067	0.81609
		6.74433	0.49782			9.94499	0.8186
		6.77949	0.49932			9.99932	0.82112
		6.81465	0.50082			10.0536	0.82364
		6.84981	0.50232			10.108	0.82615
		6.88496	0.50382			10.1623	0.82867
		6.92012	0.50532			10.2166	0.83118
		6.95528	0.50682			10.2709	0.8337
		6.99044	0.50832			10.3252	0.83622
		7.0256	0.50982			10.3796	0.83873
		7.06075	0.51132			10.4339	0.84125
		7.09591	0.51282			10.4882	0.84376
		7.13107	0.51432			10.5425	0.84628
		7.16623	0.51582			10.5968	0.8488
		7.20138	0.51732			10.6512	0.85131
		7.23654	0.51882			10.7055	0.85383
		7.2717	0.52032			10.7598	0.85634
		7.30686	0.52182			10.8141	0.85886
		7.34202	0.52332			10.8684	0.86137
		7.37717	0.52482			10.9228	0.86389
		7.41233	0.52632			10.9771	0.86641
		7.44749	0.52782			11.0314	0.86892
		7.48265	0.52932			11.0857	0.87144
		7.51781	0.53082			11.1401	0.87395
		7.55296	0.53232			11.1944	0.87647
		7.58812	0.53382			11.2487	0.87899
		7.62328	0.53532			11.303	0.8815
		7.65844	0.53682			11.3573	0.88402
		7.69359	0.53832			11.4116	0.88653
		7.72875	0.53982			11.466	0.88905
		7.76391	0.54132			11.5203	0.89156
		7.79907	0.54282			11.5746	0.89408
		7.83423	0.54432			11.6289	0.8966
		7.86938	0.54582			11.6833	0.89911
		7.90454	0.54732			11.7376	0.90163
		7.9397	0.54882			11.7919	0.90414
		7.97486	0.55032			11.8462	0.90666
		8.01002	0.55182			11.9005	0.90918
		8.04517	0.55332			11.9549	0.91169
		8.08033	0.55482			12.0092	0.91421
		8.11549	0.55632			12.0635	0.91672
		8.15065	0.55782			12.1178	0.91924
		8.1858	0.55932			12.1721	0.92176
		8.22096	0.56082			12.2265	0.92427
		8.25612	0.56232			12.2808	0.92679
		8.29128	0.56382			12.3351	0.9293
		8.32644	0.56532			12.3894	0.93182
		8.36159	0.56682			12.4437	0.93433
		8.39675	0.56832			12.4981	0.93685
		8.43191	0.56982			12.5524	0.93937
		8.46707	0.57132			12.6067	0.94188
		8.50222	0.57282			12.661	0.9444
		8.53738	0.57432			12.7154	0.94691
		8.57254	0.57582			12.7697	0.94943
		8.6077	0.57732			12.824	0.95195
		8.64286	0.57882			12.8783	0.95446
		8.67801	0.58032			12.9326	0.95698
		8.71317	0.58182			12.987	0.95949
		8.74833	0.58332			13.0413	0.96201
		8.78349	0.58482			13.0956	0.96453
		8.81865	0.58632			13.1499	0.96704
		8.8538	0.58782			13.2042	0.96956
		8.88896	0.58932			13.2586	0.97207
		8.92412	0.59082			13.3129	0.97459
		8.95928	0.59232			13.3672	0.9771
		8.99443	0.59382			13.4215	0.97962
		9.02959	0.59532			13.4758	0.98214
		9.06475	0.59682			13.5302	0.98465
		9.09991	0.59832			13.5845	0.98717
		9.13507	0.59982			13.6388	0.98968
		9.17022	0.60132			13.6931	0.9922
		9.20538	0.60282			13.7474	0.99472
		9.24054	0.60432			13.8018	0.99723
		9.2757	0.60582			13.8561	0.99975
		9.31086	0.60732			13.9104	1.00226
		9.34601	0.60882			13.9647	1.00478
		9.38117	0.61032			14.0191	1.0073
		9.41633	0.61182			14.0734	1.00981
		9.45149	0.61332			14.1277	1.01233
		9.48664	0.61482			14.182	1.01484
		9.5218	0.61632			14.2363	1.01736
		9.55696	0.61782			14.2906	1.01987
		9.59212	0.61932			14.345	1.02239
		9.62728	0.62082			14.3993	1.02491
		9.66243	0.62232			14.4536	1.02742
		9.69759	0.62382			14.5079	1.02994
		9.73275	0.62532			14.5623	1.03245
		9.76791	0.62682			14.6166	1.03497
		9.80306	0.62832			14.6709	1.03749
		9.83822	0.62982			14.7252	1.04
		9.87338	0.63132			14.7795	1.04252
		9.90854	0.63282			14.8339	1.04503
		9.9437	0.63432			14.8882	1.04755
		9.97885	0.63582			14.9425	1.05007
		10.014	0.63732			14.9968	1.05258
		10.0492	0.63882			15.0511	1.0551
		10.0843	0.64032			15.1055	1.05761
		10.1195	0.64182			15.1598	1.06013
		10.1546	0.64332			15.2141	1.06264
		10.1898	0.64482			15.2684	1.06516
		10.225	0.64632			15.3227	1.06768
		10.2601	0.64782			15.3771	1.07019
		10.2953	0.64932			15.4314	1.07271
		10.3304	0.65082			15.4857	1.07522
		10.3656	0.65232			15.54	1.07774
		10.4008	0.65382			15.5943	1.08026
		10.4359	0.65532			15.6487	1.08277
		10.4711	0.65682			15.703	1.08529
		10.5062	0.65832			15.7573	1.0878
		10.5414	0.65982			15.8116	1.09032
		10.5765	0.66132			15.8659	1.09284
		10.6117	0.66282			15.9203	1.09535
		10.6469	0.66432			15.9746	1.09787
		10.682	0.66582			16.0289	1.10038
		10.7172	0.66732			16.0832	1.1029
		10.7523	0.66882			16.1376	1.10541
		10.7875	0.67032			16.1919	1.10793
		10.8226	0.67182			16.2462	1.11045
		10.8578	0.67332			16.3005	1.11296
		10.893	0.67482			16.3548	1.11548
		10.9281	0.67632			16.4092	1.11799
		10.9633	0.67782			16.4635	1.12051
		10.9984	0.67932			16.5178	1.12303
		11.0336	0.68082			16.5721	1.12554
		11.0687	0.68232			16.6264	1.12806
		11.1039	0.68382			16.6808	1.13057
		11.1391	0.68532			16.7351	1.13309
		11.1742	0.68682			16.7894	1.1356
		11.2094	0.68832			16.8437	1.13812
		11.2445	0.68982			16.898	1.14064
		11.2797	0.69132			16.9524	1.14315
		11.3148	0.69282			17.0067	1.14567
		11.35	0.69432			17.061	1.14818
		11.3852	0.69582			17.1153	1.1507
		11.4203	0.69732			17.1696	1.15322
		11.4555	0.69882			17.224	1.15573
		11.4906	0.70032			17.2783	1.15825
		11.5258	0.70182			17.3326	1.16076
		11.561	0.70332			17.3869	1.16328
		11.5961	0.70482			17.4413	1.1658
		11.6313	0.70632			17.4956	1.16831
		11.6664	0.70782			17.5499	1.17083
		11.7016	0.70932			17.6042	1.17334
		11.7368	0.71082			17.6585	1.17586
		11.7719	0.71232			17.7128	1.17837
		11.8071	0.71382			17.7672	1.18089
		11.8422	0.71532			17.8215	1.18341
		11.8774	0.71682			17.8758	1.18592
		11.9125	0.71832			17.9301	1.18844
		11.9477	0.71982			17.9844	1.19095
		11.9828	0.72132			18.0388	1.19347
		12.018	0.72282			18.0931	1.19599
		12.0532	0.72432			18.1474	1.1985
		12.0883	0.72582			18.2017	1.20102
		12.1235	0.72732			18.2561	1.20353
		12.1586	0.72882			18.3104	1.20605
		12.1938	0.73032			18.3647	1.20857
		12.229	0.73182			18.419	1.21108
		12.2641	0.73332			18.4733	1.2136
		12.2993	0.73482			18.5277	1.21611
		12.3344	0.73632			18.582	1.21863
		12.3696	0.73782			18.6363	1.22114
		12.4047	0.73932			18.6906	1.22366
		12.4399	0.74082			18.7449	1.22618
		12.4751	0.74232			18.7993	1.22869
		12.5102	0.74382			18.8536	1.23121
		12.5454	0.74532			18.9079	1.23372
		12.5805	0.74682			18.9622	1.23624
		12.6157	0.74832			19.0165	1.23876
		12.6509	0.74982			19.0709	1.24127
		12.686	0.75132			19.1252	1.24379
		12.7212	0.75282			19.1795	1.2463
		12.7563	0.75432			19.2338	1.24882
		12.7915	0.75582			19.2882	1.25134
		12.8266	0.75732			19.3425	1.25385
		12.8618	0.75882			19.3968	1.25637
		12.897	0.76032			19.4511	1.25888
		12.9321	0.76182			19.5054	1.2614
		12.9673	0.76332			19.5598	1.26391
		13.0024	0.76482			19.6141	1.26643
		13.0376	0.76632			19.6684	1.26895
		13.0727	0.76782			19.7227	1.27146
		13.1079	0.76932			19.777	1.27398
		13.1431	0.77082			19.8314	1.27649
		13.1782	0.77232			19.8857	1.27901
		13.2134	0.77382			19.94	1.28153
		13.2485	0.77532			19.9943	1.28404
		13.2837	0.77682			20.0486	1.28656
		13.3188	0.77832			20.103	1.28907
		13.354	0.77982			20.1573	1.29159
		13.3892	0.78132			20.2116	1.29411
		13.4243	0.78282			20.2659	1.29662
		13.4595	0.78432			20.3202	1.29914
		13.4946	0.78582			20.3746	1.30165
		13.5298	0.78732			20.4289	1.30417
		13.5649	0.78882			20.4832	1.30668
		13.6001	0.79032			20.5375	1.3092
		13.6353	0.79182			20.5919	1.31172
		13.6704	0.79332			20.6462	1.31423
		13.7056	0.79482			20.7005	1.31675
		13.7407	0.79632			20.7548	1.31926
		13.7759	0.79782			20.8091	1.32178
		13.8111	0.79932			20.8635	1.3243
		13.8462	0.80082			20.9178	1.32681
		13.8814	0.80232			20.9721	1.32933
		13.9165	0.80382			21.0264	1.33184
		13.9517	0.80532			21.0807	1.33436
		13.9869	0.80682			21.135	1.33687
		14.022	0.80832			21.1894	1.33939
		14.0572	0.80982			21.2437	1.34191
		14.0923	0.81132			21.298	1.34442
		14.1275	0.81282			21.3523	1.34694
		14.1626	0.81432			21.4067	1.34945
		14.1978	0.81581			21.461	1.35197
		14.233	0.81731			21.5153	1.35449
		14.2681	0.81881			21.5696	1.357
		14.3033	0.82031			21.6239	1.35952
		14.3384	0.82181			21.6783	1.36203
		14.3736	0.82331			21.7326	1.36455
		14.4087	0.82481			21.7869	1.36707
		14.4439	0.82631			21.8412	1.36958
		14.4791	0.82781			21.8955	1.3721
		14.5142	0.82931			21.9499	1.37461
		14.5494	0.83081			22.0042	1.37713
		14.5845	0.83231			22.0585	1.37964
		14.6197	0.83381			22.1128	1.38216
		14.6548	0.83531			22.1671	1.38468
		14.69	0.83681			22.2215	1.38719
		14.7252	0.83831			22.2758	1.38971
		14.7603	0.83981			22.3301	1.39222
		14.7955	0.84131			22.3844	1.39474
		14.8306	0.84281			22.4387	1.39726
		14.8658	0.84431			22.4931	1.39977
		14.9009	0.84581			22.5474	1.40229
		14.9361	0.84731			22.6017	1.4048
		14.9713	0.84881			22.656	1.40732
		15.0064	0.85031			22.7103	1.40984
		15.0416	0.85181			22.7647	1.41235
		15.0767	0.85331			22.819	1.41487
		15.1119	0.85481			22.8733	1.41738
		15.1471	0.85631			22.9276	1.4199
		15.1822	0.85781			22.982	1.42241
		15.2174	0.85931			23.0363	1.42493
		15.2525	0.86081			23.0906	1.42745
		15.2877	0.86231			23.1449	1.42996
		15.3229	0.86381			23.1992	1.43248
		15.358	0.86531			23.2536	1.43499
		15.3932	0.86681			23.3079	1.43751
		15.4283	0.86831			23.3622	1.44003
		15.4635	0.86981			23.4165	1.44254
		15.4986	0.87131			23.4708	1.44506
		15.5338	0.87281			23.5252	1.44757
		15.5689	0.87431			23.5795	1.45009
		15.6041	0.87581			23.6338	1.45261
		15.6393	0.87731			23.6881	1.45512
		15.6744	0.87881			23.7425	1.45764
		15.7096	0.88031			23.7968	1.46015
		15.7447	0.88181			23.8511	1.46267
		15.7799	0.88331			23.9054	1.46518
		15.8151	0.88481			23.9597	1.4677
		15.8502	0.88631			24.0141	1.47022
		15.8854	0.88781			24.0684	1.47273
		15.9205	0.88931			24.1227	1.47525
		15.9557	0.89081			24.177	1.47776
		15.9908	0.89231			24.2313	1.48028
		16.026	0.89381			24.2857	1.4828
		16.0612	0.89531			24.34	1.48531
		16.0963	0.89681			24.3943	1.48783
		16.1315	0.89831			24.4486	1.49034
		16.1666	0.89981			24.5029	1.49286
		16.2018	0.90131			24.5573	1.49538
		16.237	0.90281			24.6116	1.49789
		16.2721	0.90431			24.6659	1.50041
		16.3073	0.90581			24.7202	1.50292
		16.3424	0.90731			24.7745	1.50544
		16.3776	0.90881			24.8289	1.50795
		16.4127	0.91031			24.8832	1.51047
		16.4479	0.91181			24.9375	1.51299
		16.483	0.91331			24.9918	1.5155
		16.5182	0.91481			25.0461	1.51802
		16.5534	0.91631			25.1005	1.52053
		16.5885	0.91781			25.1548	1.52305
		16.6237	0.91931			25.2091	1.52557
		16.6588	0.92081			25.2634	1.52808
		16.694	0.92231			25.3178	1.5306
		16.7292	0.92381			25.3721	1.53311
		16.7643	0.92531			25.4264	1.53563
		16.7995	0.92681			25.4807	1.53815
		16.8346	0.92831			25.535	1.54066
		16.8698	0.92981			25.5893	1.54318
		16.9049	0.93131			25.6437	1.54569
		16.9401	0.93281			25.698	1.54821
		16.9753	0.93431			25.7523	1.55072
		17.0104	0.93581			25.8066	1.55324
		17.0456	0.93731			25.8609	1.55576
		17.0807	0.93881			25.9153	1.55827
		17.1159	0.94031			25.9696	1.56079
		17.1511	0.94181			26.0239	1.5633
		17.1862	0.94331			26.0782	1.56582
		17.2214	0.94481			26.1326	1.56834
		17.2565	0.94631			26.1869	1.57085
		17.2917	0.94781			26.2412	1.57337
		17.3268	0.94931			26.2955	1.57588
		17.362	0.95081			26.3498	1.5784
		17.3972	0.95231			26.4042	1.58091
		17.4323	0.95381			26.4585	1.58343
		17.4675	0.95531			26.5128	1.58595
		17.5026	0.95681			26.5671	1.58846
		17.5378	0.95831			26.6214	1.59098
		17.5729	0.95981			26.6758	1.59349
		17.6081	0.96131			26.7301	1.59601
		17.6433	0.96281			26.7844	1.59853
		17.6784	0.96431			26.8387	1.60104
		17.7136	0.96581			26.893	1.60356
		17.7487	0.96731			26.9474	1.60607
		17.7839	0.96881			27.0017	1.60859
		17.8191	0.97031			27.056	1.61111
		17.8542	0.97181			27.1103	1.61362
		17.8894	0.97331			27.1647	1.61614
		17.9245	0.97481			27.219	1.61865
		17.9597	0.97631			27.2733	1.62117
		17.9948	0.97781			27.3276	1.62368
		18.03	0.97931			27.3819	1.6262
		18.0652	0.98081			27.4363	1.62872
		18.1003	0.98231			27.4906	1.63123
		18.1355	0.98381			27.5449	1.63375
		18.1706	0.98531			27.5992	1.63626
		18.2058	0.98681			27.6535	1.63878
		18.241	0.98831			27.7079	1.6413
		18.2761	0.98981			27.7622	1.64381
		18.3113	0.99131			27.8165	1.64633
		18.3464	0.99281			27.8708	1.64884
		18.3816	0.99431			27.9251	1.65136
		18.4167	0.99581			27.9795	1.65388
		18.4519	0.99731			28.0338	1.65639
		18.487	0.99881			28.0881	1.65891
		18.5222	1.00031			28.1424	1.66142
		18.5574	1.00181			28.1967	1.66394
		18.5925	1.00331			28.2511	1.66645
		18.6277	1.00481			28.3054	1.66897
		18.6628	1.00631			28.3597	1.67149
		18.698	1.00781			28.414	1.674
		18.7332	1.00931			28.4684	1.67652
		18.7683	1.01081			28.5227	1.67903
		18.8035	1.01231			28.577	1.68155
		18.8386	1.01381			28.6313	1.68407
		18.8738	1.01531			28.6856	1.68658
		18.9089	1.01681			28.74	1.6891
		18.9441	1.01831			28.7943	1.69161
		18.9793	1.01981			28.8486	1.69413
		19.0144	1.02131			28.9029	1.69665
		19.0496	1.02281			28.9572	1.69916
		19.0847	1.02431			29.0115	1.70168
		19.1199	1.02581			29.0659	1.70419
		19.155	1.02731			29.1202	1.70671
		19.1902	1.02881			29.1745	1.70922
		19.2254	1.03031			29.2288	1.71174
		19.2605	1.03181			29.2832	1.71426
		19.2957	1.03331			29.3375	1.71677
		19.3308	1.03481			29.3918	1.71929
		19.366	1.03631			29.4461	1.7218
		19.4012	1.03781			29.5004	1.72432
		19.4363	1.03931			29.5548	1.72684
		19.4715	1.04081			29.6091	1.72935
		19.5066	1.04231			29.6634	1.73187
		19.5418	1.04381			29.7177	1.73438
		19.5769	1.04531			29.772	1.7369
		19.6121	1.04681			29.8264	1.73942
		19.6473	1.04831			29.8807	1.74193
		19.6824	1.04981			29.935	1.74445
		19.7176	1.05131			29.9893	1.74696
		19.7527	1.05281			30.0436	1.74948
		19.7879	1.05431			30.098	1.75199
		19.823	1.05581			30.1523	1.75451
		19.8582	1.05731			30.2066	1.75703
		19.8934	1.05881			30.2609	1.75954
		19.9285	1.06031			30.3152	1.76206
		19.9637	1.06181			30.3696	1.76457
		19.9988	1.06331			30.4239	1.76709
		20.034	1.06481			30.4782	1.76961
		20.0692	1.06631			30.5325	1.77212
		20.1043	1.06781			30.5868	1.77464
		20.1395	1.06931			30.6412	1.77715
		20.1746	1.07081			30.6955	1.77967
		20.2098	1.07231			30.7498	1.78218
		20.2449	1.07381			30.8041	1.7847
		20.2801	1.07531			30.8585	1.78722
		20.3153	1.07681			30.9128	1.78973
		20.3504	1.07831			30.9671	1.79225
		20.3856	1.07981			31.0214	1.79476
		20.4207	1.08131			31.0757	1.79728
		20.4559	1.08281			31.1301	1.7998
		20.4911	1.08431			31.1844	1.80231
		20.5262	1.08581			31.2387	1.80483
		20.5614	1.08731			31.293	1.80734
		20.5965	1.08881			31.3473	1.80986
		20.6317	1.09031			31.4017	1.81238
		20.6668	1.09181			31.456	1.81489
		20.702	1.09331			31.5103	1.81741
		20.7371	1.09481			31.5646	1.81992
		20.7723	1.09631			31.6189	1.82244
		20.8075	1.09781			31.6733	1.82495
		20.8426	1.09931			31.7276	1.82747
		20.8778	1.10081			31.7819	1.82999
		20.9129	1.10231			31.8362	1.8325
		20.9481	1.10381			31.8906	1.83502
		20.9833	1.10531			31.9449	1.83753
		21.0184	1.10681			31.9992	1.84005
		21.0536	1.10831			32.0535	1.84257
		21.0887	1.10981			32.1078	1.84508
		21.1239	1.11131			32.1621	1.8476
		21.1591	1.11281			32.2165	1.85011
		21.1942	1.11431			32.2708	1.85263
		21.2294	1.11581			32.3251	1.85515
		21.2645	1.11731			32.3794	1.85766
		21.2997	1.11881			32.4338	1.86018
		21.3348	1.12031			32.4881	1.86269
		21.37	1.12181			32.5424	1.86521
		21.4051	1.12331			32.5967	1.86772
		21.4403	1.12481			32.651	1.87024
		21.4755	1.12631			32.7054	1.87276
		21.5106	1.12781			32.7597	1.87527
		21.5458	1.12931			32.814	1.87779
		21.5809	1.13081			32.8683	1.8803
		21.6161	1.13231			32.9226	1.88282
		21.6513	1.13381			32.977	1.88534
		21.6864	1.13531			33.0313	1.88785
		21.7216	1.13681			33.0856	1.89037
		21.7567	1.13831			33.1399	1.89288
		21.7919	1.13981			33.1942	1.8954
		21.827	1.14131			33.2486	1.89792
		21.8622	1.14281			33.3029	1.90043
		21.8974	1.14431			33.3572	1.90295
		21.9325	1.14581			33.4115	1.90546
		21.9677	1.14731			33.4659	1.90798
		22.0028	1.14881			33.5202	1.91049
		22.038	1.15031			33.5745	1.91301
		22.0731	1.15181			33.6288	1.91553
		22.1083	1.15331			33.6831	1.91804
		22.1435	1.15481			33.7375	1.92056
		22.1786	1.15631			33.7918	1.92307
		22.2138	1.15781			33.8461	1.92559
		22.2489	1.15931			33.9004	1.92811
		22.2841	1.16081			33.9547	1.93062
		22.3193	1.16231			34.0091	1.93314
		22.3544	1.16381			34.0634	1.93565
		22.3896	1.16531			34.1177	1.93817
		22.4247	1.16681			34.172	1.94069
		22.4599	1.16831			34.2263	1.9432
		22.495	1.16981			34.2807	1.94572
		22.5302	1.17131			34.335	1.94823
		22.5654	1.17281			34.3893	1.95075
		22.6005	1.17431			34.4436	1.95326
		22.6357	1.17581			34.4979	1.95578
		22.6708	1.17731			34.5523	1.9583
		22.706	1.17881			34.6066	1.96081
		22.7412	1.18031			34.6609	1.96333
		22.7763	1.18181			34.7152	1.96584
		22.8115	1.18331			34.7695	1.96836
		22.8466	1.18481			34.8239	1.97088
		22.8818	1.18631			34.8782	1.97339
		22.9169	1.18781			34.9325	1.97591
		22.9521	1.18931			34.9868	1.97842
		22.9872	1.19081			35.0412	1.98094
		23.0224	1.19231			35.0955	1.98346
		23.0576	1.19381			35.1498	1.98597
		23.0927	1.19531			35.2041	1.98849
		23.1279	1.19681			35.2584	1.991
		23.163	1.19831			35.3128	1.99352
		23.1982	1.19981			35.3671	1.99603
		23.2334	1.20131			35.4214	1.99855
		23.2685	1.20281			35.4757	2.00107
		23.3037	1.20431			35.53	2.00358
		23.3388	1.20581			35.5844	2.0061
		23.374	1.20731			35.6387	2.00861
		23.4092	1.20881			35.693	2.01113
		23.4443	1.21031			35.7473	2.01365
		23.4795	1.21181			35.8016	2.01616
		23.5146	1.21331			35.856	2.01868
		23.5498	1.21481			35.9103	2.02119
		23.5849	1.21631			35.9646	2.02371
		23.6201	1.21781			36.0189	2.02622
		23.6552	1.21931			36.0732	2.02874
		23.6904	1.22081			36.1276	2.03126
		23.7256	1.22231			36.1819	2.03377
		23.7607	1.22381			36.2362	2.03629
		23.7959	1.22531			36.2905	2.0388
		23.831	1.22681			36.3448	2.04132
		23.8662	1.22831			36.3992	2.04384
		23.9014	1.22981			36.4535	2.04635
		23.9365	1.23131			36.5078	2.04887
		23.9717	1.23281			36.5621	2.05138
		24.0068	1.23431			36.6165	2.0539
		24.042	1.23581			36.6708	2.05642
		24.0771	1.23731			36.7251	2.05893
		24.1123	1.2388			36.7794	2.06145
		24.1475	1.2403			36.8337	2.06396
		24.1826	1.2418			36.888	2.06648
		24.2178	1.2433			36.9424	2.06899
		24.2529	1.2448			36.9967	2.07151
		24.2881	1.2463			37.051	2.07403
		24.3233	1.2478			37.1053	2.07654
		24.3584	1.2493			37.1596	2.07906
		24.3936	1.2508			37.214	2.08157
		24.4287	1.2523			37.2683	2.08409
		24.4639	1.2538			37.3226	2.08661
		24.499	1.2553			37.3769	2.08912
		24.5342	1.2568			37.4313	2.09164
		24.5694	1.2583			37.4856	2.09415
		24.6045	1.2598			37.5399	2.09667
		24.6397	1.2613			37.5942	2.09919
		24.6748	1.2628			37.6485	2.1017
		24.71	1.2643			37.7029	2.10422
		24.7451	1.2658			37.7572	2.10673
		24.7803	1.2673			37.8115	2.10925
		24.8155	1.2688			37.8658	2.11176
		24.8506	1.2703			37.9201	2.11428
		24.8858	1.2718			37.9745	2.1168
		24.9209	1.2733			38.0288	2.11931
		24.9561	1.2748			38.0831	2.12183
		24.9913	1.2763			38.1374	2.12434
		25.0264	1.2778			38.1917	2.12686
		25.0616	1.2793			38.2461	2.12938
		25.0967	1.2808			38.3004	2.13189
		25.1319	1.2823			38.3547	2.13441
		25.167	1.2838			38.409	2.13692
		25.2022	1.2853			38.4633	2.13944
		25.2374	1.2868			38.5177	2.14196
		25.2725	1.2883			38.572	2.14447
		25.3077	1.2898			38.6263	2.14699
		25.3428	1.2913			38.6806	2.1495
		25.378	1.2928			38.7349	2.15202
		25.4132	1.2943			38.7893	2.15453
		25.4483	1.2958			38.8436	2.15705
		25.4835	1.2973			38.8979	2.15957
		25.5186	1.2988			38.9522	2.16208
		25.5538	1.3003			39.0066	2.1646
		25.5889	1.3018			39.0609	2.16711
		25.6241	1.3033			39.1152	2.16963
		25.6593	1.3048			39.1695	2.17215
		25.6944	1.3063			39.2238	2.17466
		25.7296	1.3078			39.2782	2.17718
		25.7647	1.3093			39.3325	2.17969
		25.7999	1.3108			39.3868	2.18221
		25.835	1.3123			39.4411	2.18473
		25.8702	1.3138			39.4954	2.18724
		25.9053	1.3153			39.5498	2.18976
		25.9405	1.3168			39.6041	2.19227
		25.9757	1.3183			39.6584	2.19479
		26.0108	1.3198			39.7127	2.1973
		26.046	1.3213			39.767	2.19982
		26.0811	1.3228			39.8214	2.20234
		26.1163	1.3243			39.8757	2.20485
		26.1515	1.3258			39.93	2.20737
		26.1866	1.3273			39.9843	2.20988
		26.2218	1.3288			40.0386	2.2124
		26.2569	1.3303			40.093	2.21492
		26.2921	1.3318			40.1473	2.21743
		26.3272	1.3333			40.2016	2.21995
		26.3624	1.3348			40.2559	2.22246
		26.3976	1.3363			40.3103	2.22498
		26.4327	1.3378			40.3646	2.2275
		26.4679	1.3393			40.4189	2.23001
		26.503	1.3408			40.4732	2.23253
		26.5382	1.3423			40.5275	2.23504
		26.5734	1.3438			40.5819	2.23756
		26.6085	1.3453			40.6362	2.24007
		26.6437	1.3468			40.6905	2.24259
		26.6788	1.3483			40.7448	2.24511
		26.714	1.3498			40.7991	2.24762
		26.7491	1.3513			40.8535	2.25014
		26.7843	1.3528			40.9078	2.25265
		26.8195	1.3543			40.9621	2.25517
		26.8546	1.3558			41.0164	2.25769
		26.8898	1.3573			41.0707	2.2602
		26.9249	1.3588			41.1251	2.26272
		26.9601	1.3603			41.1794	2.26523
		26.9952	1.3618			41.2337	2.26775
		27.0304	1.3633			41.288	2.27026
		27.0656	1.3648			41.3424	2.27278
		27.1007	1.3663			41.3967	2.2753
		27.1359	1.3678			41.451	2.27781
		27.171	1.3693			41.5053	2.28033
		27.2062	1.3708			41.5596	2.28284
		27.2414	1.3723			41.614	2.28536
		27.2765	1.3738			41.6683	2.28788
		27.3117	1.3753			41.7226	2.29039
		27.3468	1.3768			41.7769	2.29291
		27.382	1.3783			41.8312	2.29542
		27.4171	1.3798			41.8856	2.29794
		27.4523	1.3813			41.9399	2.30046
		27.4875	1.3828			41.9942	2.30297
		27.5226	1.3843			42.0485	2.30549
		27.5578	1.3858			42.1028	2.308
		27.5929	1.3873			42.1572	2.31052
		27.6281	1.3888			42.2115	2.31303
		27.6633	1.3903			42.2658	2.31555
		27.6984	1.3918			42.3201	2.31807
		27.7336	1.3933			42.3744	2.32058
		27.7687	1.3948			42.4288	2.3231
		27.8039	1.3963			42.4831	2.32561
		27.839	1.3978			42.5374	2.32813
		27.8742	1.3993			42.5917	2.33065
		27.9093	1.4008			42.646	2.33316
		27.9445	1.4023			42.7004	2.33568
		27.9797	1.4038			42.7547	2.33819
		28.0148	1.4053			42.809	2.34071
		28.05	1.4068			42.8633	2.34323
		28.0851	1.4083			42.9177	2.34574
		28.1203	1.4098			42.972	2.34826
		28.1555	1.4113			43.0263	2.35077
		28.1906	1.4128			43.0806	2.35329
		28.2258	1.4143			43.1349	2.3558
		28.2609	1.4158			43.1893	2.35832
		28.2961	1.4173			43.2436	2.36084
		28.3313	1.4188			43.2979	2.36335
		28.3664	1.4203			43.3522	2.36587
		28.4016	1.4218			43.4065	2.36838
		28.4367	1.4233			43.4609	2.3709
		28.4719	1.4248			43.5152	2.37342
		28.507	1.4263			43.5695	2.37593
		28.5422	1.4278			43.6238	2.37845
		28.5773	1.4293			43.6781	2.38096
		28.6125	1.4308			43.7325	2.38348
		28.6477	1.4323			43.7868	2.386
		28.6828	1.4338			43.8411	2.38851
		28.718	1.4353			43.8954	2.39103
		28.7531	1.4368			43.9497	2.39354
		28.7883	1.4383			44.0041	2.39606
		28.8235	1.4398			44.0584	2.39857
		28.8586	1.4413			44.1127	2.40109
		28.8938	1.4428			44.167	2.40361
		28.9289	1.4443			44.2213	2.40612
		28.9641	1.4458			44.2757	2.40864
		28.9992	1.4473			44.33	2.41115
		29.0344	1.4488			44.3843	2.41367
		29.0696	1.4503			44.4386	2.41619
		29.1047	1.4518			44.493	2.4187
		29.1399	1.4533			44.5473	2.42122
		29.175	1.4548			44.6016	2.42373
		29.2102	1.4563			44.6559	2.42625
		29.2453	1.4578			44.7102	2.42877
		29.2805	1.4593			44.7645	2.43128
		29.3157	1.4608			44.8189	2.4338
		29.3508	1.4623			44.8732	2.43631
		29.386	1.4638			44.9275	2.43883
		29.4211	1.4653			44.9818	2.44134
		29.4563	1.4668			45.0361	2.44386
		29.4915	1.4683			45.0905	2.44638
		29.5266	1.4698			45.1448	2.44889
		29.5618	1.4713			45.1991	2.45141
		29.5969	1.4728			45.2534	2.45392
		29.6321	1.4743			45.3078	2.45644
		29.6672	1.4758			45.3621	2.45896
		29.7024	1.4773			45.4164	2.46147
		29.7376	1.4788			45.4707	2.46399
		29.7727	1.4803			45.525	2.4665
		29.8079	1.4818			45.5794	2.46902
		29.843	1.4833			45.6337	2.47153
		29.8782	1.4848			45.688	2.47405
		29.9134	1.4863			45.7423	2.47657
		29.9485	1.4878			45.7966	2.47908
		29.9837	1.4893			45.851	2.4816
		30.0188	1.4908			45.9053	2.48411
		30.054	1.4923			45.9596	2.48663
		30.0891	1.4938			46.0139	2.48915
		30.1243	1.4953			46.0682	2.49166
		30.1594	1.4968			46.1226	2.49418
		30.1946	1.4983			46.1769	2.49669
		30.2298	1.4998			46.2312	2.49921
		30.2649	1.5013			46.2855	2.50173
		30.3001	1.5028			46.3398	2.50424
		30.3352	1.5043			46.3942	2.50676
		30.3704	1.5058			46.4485	2.50927
		30.4056	1.5073			46.5028	2.51179
		30.4407	1.5088			46.5571	2.5143
		30.4759	1.5103			46.6114	2.51682
		30.511	1.5118			46.6658	2.51934
		30.5462	1.5133			46.7201	2.52185
		30.5814	1.5148			46.7744	2.52437
		30.6165	1.5163			46.8287	2.52688
		30.6517	1.5178			46.8831	2.5294
		30.6868	1.5193			46.9374	2.53192
		30.722	1.5208			46.9917	2.53443
		30.7571	1.5223			47.046	2.53695
		30.7923	1.5238			47.1003	2.53946
		30.8274	1.5253			47.1547	2.54198
		30.8626	1.5268			47.209	2.5445
		30.8978	1.5283			47.2633	2.54701
		30.9329	1.5298			47.3176	2.54953
		30.9681	1.5313			47.3719	2.55204
		31.0032	1.5328			47.4263	2.55456
		31.0384	1.5343			47.4806	2.55707
		31.0736	1.5358			47.5349	2.55959
		31.1087	1.5373			47.5892	2.56211
		31.1439	1.5388			47.6435	2.56462
		31.179	1.5403			47.6979	2.56714
		31.2142	1.5418			47.7522	2.56965
		31.2493	1.5433			47.8065	2.57217
		31.2845	1.5448			47.8608	2.57469
		31.3197	1.5463			47.9151	2.5772
		31.3548	1.5478			47.9695	2.57972
		31.39	1.5493			48.0238	2.58223
		31.4251	1.5508			48.0781	2.58475
		31.4603	1.5523			48.1324	2.58727
		31.4955	1.5538			48.1868	2.58978
		31.5306	1.5553			48.2411	2.5923
		31.5658	1.5568			48.2954	2.59481
		31.6009	1.5583			48.3497	2.59733
		31.6361	1.5598			48.404	2.59984
		31.6712	1.5613			48.4584	2.60236
		31.7064	1.5628			48.5127	2.60488
		31.7416	1.5643			48.567	2.60739
		31.7767	1.5658			48.6213	2.60991
		31.8119	1.5673			48.6756	2.61242
		31.847	1.5688			48.73	2.61494
		31.8822	1.5703			48.7843	2.61746
		31.9173	1.5718			48.8386	2.61997
		31.9525	1.5733			48.8929	2.62249
		31.9877	1.5748			48.9472	2.625
		32.0228	1.5763			49.0016	2.62752
		32.058	1.5778			49.0559	2.63004
		32.0931	1.5793			49.1102	2.63255
		32.1283	1.5808			49.1645	2.63507
		32.1634	1.5823			49.2188	2.63758
		32.1986	1.5838			49.2732	2.6401
		32.2338	1.5853			49.3275	2.64261
		32.2689	1.5868			49.3818	2.64513
		32.3041	1.5883			49.4361	2.64765
		32.3392	1.5898			49.4905	2.65016
		32.3744	1.5913			49.5448	2.65268
		32.4096	1.5928			49.5991	2.65519
		32.4447	1.5943			49.6534	2.65771
		32.4799	1.5958			49.7077	2.66023
		32.515	1.5973			49.7621	2.66274
		32.5502	1.5988			49.8164	2.66526
		32.5853	1.6003			49.8707	2.66777
		32.6205	1.6018			49.925	2.67029
		32.6557	1.6033			49.9793	2.67281
		32.6908	1.6048			50.0337	2.67532
		32.726	1.6063			50.088	2.67784
		32.7611	1.6078			50.1423	2.68035
		32.7963	1.6093			50.1966	2.68287
		32.8314	1.6108			50.2509	2.68538
		32.8666	1.6123			50.3053	2.6879
		32.9018	1.6138			50.3596	2.69042
		32.9369	1.6153			50.4139	2.69293
		32.9721	1.6168			50.4682	2.69545
		33.0072	1.6183			50.5225	2.69796
		33.0424	1.6198			50.5769	2.70048
		33.0776	1.6213			50.6312	2.703
		33.1127	1.6228			50.6855	2.70551
		33.1479	1.6243			50.7398	2.70803
		33.183	1.6258			50.7941	2.71054
		33.2182	1.6273			50.8485	2.71306
		33.2533	1.6288			50.9028	2.71557
		33.2885	1.6303			50.9571	2.71809
		33.3237	1.6318			51.0114	2.72061
		33.3588	1.6333			51.0658	2.72312
		33.394	1.6348			51.1201	2.72564
		33.4291	1.6363			51.1744	2.72815
		33.4643	1.6378			51.2287	2.73067
		33.4995	1.6393			51.283	2.73319
		33.5346	1.6408			51.3374	2.7357
		33.5698	1.6423			51.3917	2.73822
		33.6049	1.6438			51.446	2.74073
		33.6401	1.6453			51.5003	2.74325
		33.6752	1.6468			51.5546	2.74577
		33.7104	1.6483			51.609	2.74828
		33.7456	1.6498			51.6633	2.7508
		33.7807	1.6513			51.7176	2.75331
		33.8159	1.6528			51.7719	2.75583
		33.851	1.6543			51.8262	2.75834
		33.8862	1.6558			51.8806	2.76086
		33.9213	1.6573			51.9349	2.76338
		33.9565	1.6588			51.9892	2.76589
		33.9917	1.6603			52.0435	2.76841
		34.0268	1.6618			52.0978	2.77092
		34.062	1.66329			52.1522	2.77344
		34.0971	1.66479			52.2065	2.77596
		34.1323	1.66629			52.2608	2.77847
		34.1675	1.66779			52.3151	2.78099
		34.2026	1.66929			52.3694	2.7835
		34.2378	1.67079			52.4238	2.78602
		34.2729	1.67229			52.4781	2.78854
		34.3081	1.67379			52.5324	2.79105
		34.3432	1.67529			52.5867	2.79357
		34.3784	1.67679			52.641	2.79608
		34.4136	1.67829			52.6954	2.7986
		34.4487	1.67979			52.7497	2.80111
		34.4839	1.68129			52.804	2.80363
		34.519	1.68279			52.8583	2.80615
		34.5542	1.68429			52.9126	2.80866
		34.5893	1.68579			52.967	2.81118
		34.6245	1.68729			53.0213	2.81369
		34.6597	1.68879			53.0756	2.81621
		34.6948	1.69029			53.1299	2.81873
		34.73	1.69179			53.1842	2.82124
		34.7651	1.69329			53.2386	2.82376
		34.8003	1.69479			53.2929	2.82627
		34.8355	1.69629			53.3472	2.82879
		34.8706	1.69779			53.4015	2.83131
		34.9058	1.69929			53.4559	2.83382
		34.9409	1.70079			53.5102	2.83634
		34.9761	1.70229			53.5645	2.83885
		35.0112	1.70379			53.6188	2.84137
		35.0464	1.70529			53.6731	2.84388
		35.0816	1.70679			53.7275	2.8464
		35.1167	1.70829			53.7818	2.84892
		35.1519	1.70979			53.8361	2.85143
		35.187	1.71129			53.8904	2.85395
		35.2222	1.71279			53.9447	2.85646
		35.2573	1.71429			53.9991	2.85898
		35.2925	1.71579			54.0534	2.8615
		35.3277	1.71729			54.1077	2.86401
		35.3628	1.71879			54.162	2.86653
		35.398	1.72029			54.2163	2.86904
		35.4331	1.72179			54.2707	2.87156
		35.4683	1.72329			54.325	2.87408
		35.5034	1.72479			54.3793	2.87659
		35.5386	1.72629			54.4336	2.87911
		35.5738	1.72779			54.4879	2.88162
		35.6089	1.72929			54.5423	2.88414
		35.6441	1.73079			54.5966	2.88665
		35.6792	1.73229			54.6509	2.88917
		35.7144	1.73379			54.7052	2.89169
		35.7495	1.73529			54.7595	2.8942
		35.7847	1.73679			54.8139	2.89672
		35.8199	1.73829			54.8682	2.89923
		35.855	1.73979			54.9225	2.90175
		35.8902	1.74129			54.9768	2.90427
		35.9253	1.74279			55.0312	2.90678
		35.9605	1.74429			55.0855	2.9093
		35.9956	1.74579			55.1398	2.91181
		36.0308	1.74729			55.1941	2.91433
		36.066	1.74879			55.2484	2.91684
		36.1011	1.75029			55.3028	2.91936
		36.1363	1.75179			55.3571	2.92188
		36.1714	1.75329			55.4114	2.92439
		36.2066	1.75479			55.4657	2.92691
		36.2418	1.75629			55.52	2.92942
		36.2769	1.75779			55.5744	2.93194
		36.3121	1.75929			55.6287	2.93446
		36.3472	1.76079			55.683	2.93697
		36.3824	1.76229			55.7373	2.93949
		36.4175	1.76379			55.7916	2.942
		36.4527	1.76529			55.846	2.94452
		36.4879	1.76679			55.9003	2.94704
		36.523	1.76829			55.9546	2.94955
		36.5582	1.76979			56.0089	2.95207
		36.5933	1.77129			56.0632	2.95458
		36.6285	1.77279			56.1176	2.9571
		36.6636	1.77429			56.1719	2.95961
		36.6988	1.77579			56.2262	2.96213
		36.734	1.77729			56.2805	2.96465
		36.7691	1.77879			56.3349	2.96716
		36.8043	1.78029			56.3892	2.96968
		36.8394	1.78179			56.4435	2.97219
		36.8746	1.78329			56.4978	2.97471
		36.9098	1.78479			56.5521	2.97723
		36.9449	1.78629			56.6065	2.97974
		36.9801	1.78779			56.6608	2.98226
		37.0152	1.78929			56.7151	2.98477
		37.0504	1.79079			56.7694	2.98729
		37.0855	1.79229			56.8237	2.98981
		37.1207	1.79379			56.8781	2.99232
		37.1559	1.79529			56.9324	2.99484
		37.191	1.79679			56.9867	2.99735
		37.2262	1.79829			57.041	2.99987
		37.2613	1.79979			57.0953	3.00238
		37.2965	1.80129			57.1497	3.0049
		37.3317	1.80279			57.204	3.00742
		37.3668	1.80429			57.2583	3.00993
		37.402	1.80579			57.3126	3.01245
		37.4371	1.80729			57.367	3.01496
		37.4723	1.80879			57.4213	3.01748
		37.5074	1.81029			57.4756	3.02
		37.5426	1.81179			57.5299	3.02251
		37.5778	1.81329			57.5842	3.02503
		37.6129	1.81479			57.6386	3.02754

## Sheet: Fig.2k
Ch1		Ch2		Ch3		Ch4		Ch5		Ch6		Ch7		Ch8		Ch9		Ch10
Pressure(mmHg)	ΔR(kΩ)	Pressure(mmHg)	ΔR(kΩ)	Pressure(mmHg)	ΔR(kΩ)	Pressure(mmHg)	ΔR(kΩ)	Pressure(mmHg)	ΔR(kΩ)	Pressure(mmHg)	ΔR(kΩ)	Pressure(mmHg)	ΔR(kΩ)	Pressure(mmHg)	ΔR(kΩ)	Pressure(mmHg)	ΔR(kΩ)	Pressure(mmHg)	ΔR(kΩ)
1.42237	0.61246	1.51317	1.56469	0.99868	0.24415	2.15302	1.2437	1.0938	1.44369	1.64286	0.65482	1.21917	0.85826	1.05488	0.86779	0.95979	0.26152	1.18026	1.78912
7.19574	4.72105	8.62243	4.88485	3.58404	1.06034	4.61298	3.80204	3.89099	3.71416	5.42145	2.53838	4.15472	3.08678	6.21002	3.72897	3.71805	1.9229	4.89399	4.72567
15.1982	8.76195	17.2172	9.44106	7.36695	3.4796	13.8018	6.33501	13.6721	7.34573	13.5147	5.30085	12.0854	5.29406	13.5078	6.60982	9.38162	4.57097	12.075	6.59819
25.3321	12.3885	30.0186	13.4063	15.4862	6.41191	23.4774	8.22847	24.0135	10.2492	25.5768	8.7227	21.7005	8.00279	22.8055	9.13601	18.279	7.13464	22.7839	8.38085
38.6566	16.7694	51.5228	16.1154	26.3161	8.94984	38.0556	10.5098	38.5096	11.4398	40.8208	14.7114	36.6289	10.8619	37.3189	11.0292	29.7531	8.52136	36.7137	9.20248
1.42237	1.56927	1.51317	1.60956	41.9363	10.6074	2.15302	1.4799	1.0938	0.93284	1.64286	0.54491	1.21917	1.07629	1.05488	0.55219	44.1325	10.1348	1.18026	1.26833
7.19574	5.07045	8.62243	5.08568	0.99868	0.22766	4.61298	4.12797	3.89099	3.48685	5.42145	2.25089	4.15472	3.37295	6.21002	3.32954	0.95979	0.60909	4.89399	4.75903
15.1982	9.33367	17.2172	9.69422	3.58404	1.11213	13.8018	7.1759	13.6721	7.50826	13.5147	5.02215	12.0854	5.64065	13.5078	6.58714	3.71805	2.20558	12.075	6.59476
25.3321	13.2933	30.0186	13.6649	7.36695	4.09578	23.4774	8.35128	24.0135	10.6951	25.5768	9.42219	21.7005	8.76739	22.8055	9.41101	9.38162	4.84954	22.7839	8.14079
38.6566	17.9197	51.5228	16.6582	15.4862	6.91852	38.0556	9.79687	38.5096	11.8437	40.8208	16.3097	36.6289	12.3859	37.3189	11.9712	18.279	7.23995	36.7137	9.33597
1.42237	0.75811	1.51317	1.42213	26.3161	9.20243	2.15302	1.62081	1.0938	0.78536	1.64286	1.40965	1.21917	0.84938	1.05488	0.50368	29.7531	8.68947	1.18026	1.22746
7.19574	4.84518	8.62243	5.75422	41.9363	11.407	4.61298	4.47267	3.89099	3.533	5.42145	2.12308	4.15472	3.34664	6.21002	3.11761	44.1325	10.6418	4.89399	4.1968
15.1982	9.28973	17.2172	9.79786	0.99868	0.17975	13.8018	6.90126	13.6721	6.96179	13.5147	5.84375	12.0854	5.57722	13.5078	6.3331	0.95979	0.63135	12.075	6.33035
25.3321	13.0446	30.0186	13.6896	3.58404	1.03276	23.4774	8.67367	24.0135	10.2108	25.5768	9.452	21.7005	9.19704	22.8055	9.57994	3.71805	2.03607	22.7839	7.90204
38.6566	17.7507			15.4862	7.07637											18.279	7.08779	19.788	9.40304
15.5813	10.7421			26.3161	9.35478											29.7531	9.16976
27.358	12.0198			41.9363	11.4083											44.1325	11.64
44.34	13.2295

## Sheet: Fig3b
PSG data						Pressure sensor array data
SpO2		Abdominal Signal		Thorax Signal		Time	Channel 1	Channel 2	Channel 3	Channel 4	Channel 5	Channel 6	Channel 7	Channel 8	Channel 9	Channel 10
Time(min)	Relative value	Time(min)	Relative value	Time(min)	Relative value	Time(min)	R(kΩ)	R(kΩ)	R(kΩ)	R(kΩ)	R(kΩ)	R(kΩ)	R(kΩ)	R(kΩ)	R(kΩ)	R(kΩ)
116.4	-0.04	116.4	0.310126	116.4	0.394507	116.4	4.88786	6.71827	4.67	4.10337	7.23695	4.04414	3.52143	4.65916	4.02854	5.07194
116.417	-0.04	116.401	0.314551	116.401	0.394507	116.4	4.88879	6.71515	4.67663	4.10529	7.23649	4.04432	3.52147	4.66028	4.02795	5.07192
116.433	-0.04	116.401	0.314703	116.401	0.394965	116.4	4.88981	6.71163	4.68417	4.10742	7.23581	4.04468	3.52143	4.66138	4.02733	5.07191
116.45	-0.04	116.402	0.317297	116.402	0.397864	116.401	4.89095	6.70659	4.69275	4.10967	7.23313	4.04512	3.52132	4.66259	4.02663	5.07194
116.467	-0.04	116.402	0.319891	116.402	0.395422	116.401	4.89209	6.70189	4.70134	4.11188	7.23046	4.04556	3.52122	4.66391	4.02589	5.07197
116.483	-0.04	116.403	0.320044	116.403	0.389166	116.401	4.89322	6.69791	4.70958	4.11409	7.22748	4.04609	3.52108	4.66525	4.02512	5.072
116.5	-0.05	116.403	0.324774	116.403	0.391302	116.401	4.89435	6.69321	4.71816	4.11639	7.22406	4.0463	3.52143	4.66683	4.02418	5.07204
116.517	-0.05	116.404	0.326758	116.404	0.400916	116.401	4.89532	6.68923	4.7264	4.11892	7.22014	4.04652	3.52171	4.66843	4.02318	5.07209
116.533	-0.05	116.404	0.321875	116.404	0.404883	116.402	4.89625	6.68644	4.73433	4.12119	7.21717	4.04674	3.52199	4.67004	4.02217	5.07214
116.55	-0.05	116.405	0.323248	116.405	0.401678	116.402	4.89718	6.68525	4.74116	4.12293	7.21463	4.04713	3.52202	4.67169	4.02112	5.0722
116.567	-0.05	116.405	0.328284	116.405	0.399847	116.402	4.89814	6.68405	4.74794	4.12456	7.21252	4.04752	3.52208	4.6733	4.02015	5.07225
116.583	-0.06	116.406	0.326453	116.406	0.402136	116.402	4.89925	6.68285	4.75444	4.12591	7.21241	4.04793	3.52214	4.67494	4.01929	5.07231
116.6	-0.05	116.406	0.328589	116.406	0.403357	116.402	4.90038	6.68165	4.76095	4.12686	7.21373	4.04842	3.5222	4.67635	4.01854	5.07237
116.617	-0.05	116.407	0.33576	116.407	0.402289	116.403	4.90153	6.67993	4.76741	4.12805	7.21505	4.04897	3.52222	4.67739	4.01802	5.07245
116.633	-0.05	116.407	0.334387	116.407	0.403357	116.403	4.90249	6.67663	4.77461	4.12952	7.2147	4.0495	3.52227	4.67834	4.01762	5.07251
116.65	-0.05	116.408	0.332404	116.408	0.405951	116.403	4.90345	6.67379	4.78245	4.13098	7.21435	4.04995	3.52243	4.67928	4.01723	5.07257
116.667	-0.05	116.408	0.337286	116.408	0.408392	116.403	4.90441	6.6713	4.79027	4.13267	7.21399	4.05039	3.52261	4.68023	4.01683	5.07263
116.683	-0.05	116.409	0.336523	116.409	0.410986	116.403	4.90536	6.66955	4.79709	4.13452	7.21266	4.05096	3.52279	4.68139	4.0165	5.07269
116.7	-0.05	116.409	0.331488	116.409	0.409155	116.404	4.90617	6.6697	4.80331	4.13576	7.21401	4.05184	3.52297	4.68246	4.01622	5.07277
116.717	-0.05	116.41	0.33576	116.41	0.403204	116.404	4.9069	6.67036	4.80824	4.13733	7.21466	4.05271	3.523	4.68353	4.01593	5.07286
116.733	-0.05	116.41	0.343237	116.41	0.403204	116.404	4.90762	6.67223	4.81318	4.13933	7.21196	4.05362	3.52303	4.68461	4.01565	5.07295
116.75	-0.05	116.411	0.343237	116.411	0.407477	116.404	4.9083	6.6741	4.81816	4.14133	7.20925	4.05449	3.52307	4.68586	4.01518	5.073
116.767	-0.05	116.411	0.339423	116.411	0.405951	116.404	4.90898	6.67528	4.8234	4.14354	7.20554	4.05532	3.52311	4.68772	4.0142	5.07304
116.783	-0.05	116.412	0.338049	116.412	0.401526	116.405	4.90967	6.67546	4.82899	4.14576	7.20183	4.05604	3.52321	4.68957	4.01322	5.07307
116.8	-0.05	116.412	0.339728	116.412	0.401831	116.405	4.91049	6.67439	4.83602	4.14824	7.19823	4.05675	3.52341	4.69158	4.01202	5.07311
116.817	-0.05	116.413	0.342017	116.413	0.406256	116.405	4.91133	6.67356	4.8429	4.14957	7.19672	4.05734	3.52361	4.69348	4.01076	5.07315
116.833	-0.06	116.414	0.341711	116.414	0.410376	116.405	4.91222	6.67249	4.84993	4.15046	7.19766	4.0579	3.52382	4.69539	4.0095	5.07319
116.85	-0.06	116.414	0.341101	116.414	0.40946	116.405	4.91313	6.67004	4.85734	4.1514	7.19846	4.05846	3.52402	4.69729	4.00825	5.07323
116.867	-0.06	116.415	0.342169	116.415	0.404272	116.406	4.91402	6.66741	4.86612	4.15299	7.19742	4.05901	3.52423	4.69887	4.0075	5.07328
116.883	-0.06	116.415	0.341101	116.415	0.401984	116.406	4.91491	6.66478	4.87432	4.15493	7.19593	4.0596	3.52442	4.70039	4.00685	5.07334
116.9	-0.06	116.416	0.338049	116.416	0.401984	116.406	4.91583	6.66156	4.88252	4.15692	7.19444	4.06018	3.52462	4.70193	4.0062	5.0734
116.917	-0.06	116.416	0.337439	116.416	0.399847	116.406	4.91679	6.6587	4.89058	4.15946	7.19058	4.06087	3.52478	4.70354	4.00555	5.07346
116.933	-0.06	116.417	0.336066	116.417	0.398016	116.406	4.91776	6.65642	4.89835	4.162	7.18654	4.06161	3.52493	4.70546	4.00456	5.0735
116.95	-0.06	116.417	0.33103	116.417	0.398932	116.407	4.9189	6.6556	4.90507	4.16515	7.18167	4.06236	3.52507	4.70758	4.00344	5.07354
116.967	-0.06	116.418	0.328741	116.418	0.398169	116.407	4.92005	6.6552	4.91157	4.16742	7.1784	4.06311	3.52497	4.70969	4.00232	5.07359
116.983	-0.07	116.418	0.329352	116.418	0.391302	116.407	4.9212	6.65479	4.91793	4.16969	7.17583	4.06399	3.5249	4.71181	4.00119	5.07364
117	-0.07	116.419	0.326453	116.419	0.383368	116.407	4.92234	6.65442	4.92443	4.17187	7.17343	4.06473	3.52498	4.71394	4.00007	5.07369
117.017	-0.07	116.419	0.322791	116.419	0.382452	116.407	4.92338	6.65405	4.93094	4.17357	7.17191	4.06556	3.52507	4.71599	3.99904	5.0737
117.033	-0.07	116.42	0.324164	116.42	0.379553	116.408	4.92442	6.65433	4.93697	4.17491	7.17224	4.06627	3.52507	4.71803	3.99802	5.0737
117.05	-0.07	116.42	0.327216	116.42	0.358649	116.408	4.92546	6.65408	4.94223	4.17624	7.17257	4.06697	3.52508	4.72008	3.99699	5.07369
117.067	-0.07	116.421	0.329352	116.421	0.33042	116.408	4.92651	6.65347	4.94761	4.178	7.17154	4.06768	3.52509	4.72212	3.99596	5.07367
117.083	-0.07	116.421	0.330725	116.421	0.318976	116.408	4.92755	6.65245	4.95305	4.17969	7.16942	4.0684	3.5251	4.72397	3.99535	5.07365
117.1	-0.07	116.422	0.329352	116.422	0.325385	116.408	4.92856	6.65018	4.96043	4.18157	7.16697	4.06913	3.52509	4.72581	3.99475	5.07364
117.117	-0.07	116.422	0.32691	116.422	0.337592	116.409	4.92939	6.64736	4.96954	4.18346	7.16408	4.06975	3.52512	4.72767	3.99418	5.07364
117.133	-0.07	116.423	0.329352	116.423	0.345221	116.409	4.93021	6.64453	4.97866	4.18521	7.16227	4.07048	3.5252	4.72957	3.9936	5.07364
117.15	-0.08	116.423	0.337897	116.423	0.340643	116.409	4.93115	6.64132	4.98627	4.18709	7.15981	4.07121	3.52529	4.73144	3.99307	5.07364
117.167	-0.08	116.424	0.348425	116.424	0.333167	116.409	4.93197	6.63761	4.99378	4.18885	7.15832	4.07188	3.52541	4.7333	3.99257	5.07365
117.183	-0.08	116.424	0.35285	116.424	0.334692	116.409	4.93284	6.63389	5.00128	4.19058	7.15718	4.07259	3.52536	4.73498	3.9921	5.07364
117.2	-0.08	116.425	0.348578	116.425	0.336218	116.41	4.9337	6.62836	5.00964	4.19216	7.15693	4.0733	3.52528	4.7373	3.99124	5.07364
117.217	-0.07	116.426	0.34278	116.426	0.334082	116.41	4.93457	6.62282	5.01793	4.19379	7.15596	4.07402	3.5252	4.73959	3.99044	5.07363
117.233	-0.07	116.426	0.341406	116.426	0.337897	116.41	4.93543	6.61729	5.02624	4.19504	7.15714	4.07473	3.52518	4.74186	3.98964	5.07362
117.25	-0.07	116.427	0.343237	116.427	0.339423	116.41	4.93631	6.61206	5.03413	4.19609	7.15705	4.07544	3.5252	4.74402	3.98893	5.07364
117.267	-0.07	116.427	0.346289	116.427	0.332556	116.41	4.93708	6.608	5.04109	4.19696	7.15809	4.07611	3.52524	4.74613	3.98818	5.07363
117.283	-0.07	116.428	0.347968	116.428	0.333014	116.411	4.93781	6.60548	5.04767	4.19727	7.15914	4.07668	3.5253	4.74831	3.98747	5.07361
117.3	-0.07	116.428	0.348273	116.428	0.343085	116.411	4.93854	6.60326	5.05416	4.19773	7.16002	4.07722	3.52535	4.75049	3.98676	5.07358
117.317	-0.07	116.429	0.352393	116.429	0.347357	116.411	4.93927	6.60103	5.06066	4.19818	7.1599	4.07776	3.52544	4.75268	3.98605	5.07356
117.333	-0.07	116.429	0.358344	116.429	0.345526	116.411	4.94	6.59893	5.0664	4.19864	7.15968	4.07829	3.52552	4.75476	3.98542	5.07353
117.35	-0.08	116.43	0.36109	116.43	0.344	116.411	4.94072	6.5965	5.07219	4.1991	7.15979	4.07878	3.52561	4.757	3.98466	5.07352
117.367	-0.08	116.43	0.362463	116.43	0.340796	116.412	4.94141	6.59408	5.07798	4.19943	7.16009	4.07931	3.52569	4.75924	3.9839	5.0735
117.383	-0.08	116.431	0.364447	116.431	0.336829	116.412	4.9421	6.59162	5.08415	4.19975	7.1599	4.07963	3.52583	4.76155	3.98308	5.07348
117.4	-0.08	116.431	0.365057	116.431	0.337439	116.412	4.94276	6.58915	5.09032	4.19989	7.15953	4.0799	3.52602	4.76387	3.98225	5.07346
117.417	-0.08	116.432	0.36582	116.432	0.341559	116.412	4.94337	6.58615	5.09675	4.20004	7.15983	4.08018	3.52621	4.76618	3.9814	5.07345
117.433	-0.08	116.432	0.36521	116.432	0.345068	116.412	4.94389	6.58052	5.10429	4.19926	7.1612	4.08008	3.52646	4.76879	3.98025	5.07343
117.45	-0.07	116.433	0.362311	116.433	0.346289	116.413	4.94442	6.5746	5.11216	4.19883	7.16222	4.07993	3.5267	4.7714	3.9791	5.07339
117.467	-0.07	116.433	0.365363	116.433	0.347205	116.413	4.94494	6.56896	5.11972	4.1984	7.16323	4.0797	3.52701	4.77401	3.97795	5.07336
117.483	-0.07	116.434	0.375128	116.434	0.34812	116.413	4.94547	6.56332	5.12728	4.19784	7.16425	4.07947	3.52732	4.77657	3.97688	5.07333
117.5	-0.08	116.434	0.379858	116.434	0.346136	116.413	4.94593	6.5577	5.13493	4.19761	7.16527	4.07918	3.52776	4.77911	3.97592	5.07331
117.517	-0.08	116.435	0.376654	116.435	0.342627	116.413	4.9464	6.55191	5.14268	4.19729	7.16696	4.07908	3.52804	4.7816	3.97502	5.0733
117.533	-0.09	116.435	0.374823	116.435	0.343542	116.414	4.94676	6.54612	5.15043	4.19707	7.16845	4.07879	3.52848	4.7841	3.97411	5.07329
117.55	-0.1	116.436	0.378485	116.436	0.34751	116.414	4.94711	6.54032	5.15818	4.19684	7.16993	4.07877	3.5287	4.7866	3.97321	5.07328
117.567	-0.11	116.436	0.381995	116.436	0.349188	116.414	4.94745	6.53588	5.16584	4.19667	7.17166	4.07894	3.52889	4.78919	3.97224	5.07326
117.583	-0.12	116.437	0.380621	116.437	0.346594	116.414	4.94776	6.53179	5.17335	4.19648	7.17339	4.07911	3.52891	4.79175	3.97126	5.07323
117.6	-0.14	116.438	0.379248	116.438	0.344763	116.414	4.94802	6.52802	5.18054	4.1969	7.17305	4.07919	3.52898	4.79339	3.97073	5.07317
117.617	-0.15	116.438	0.383673	116.438	0.347815	116.415	4.9483	6.52444	5.18773	4.19731	7.17194	4.07923	3.52905	4.79502	3.9702	5.07312
117.633	-0.16	116.439	0.387488	116.439	0.351782	116.415	4.94855	6.52127	5.19471	4.19773	7.17043	4.07935	3.52911	4.79666	3.96967	5.07306
117.65	-0.16	116.439	0.385352	116.439	0.351172	116.415	4.94873	6.5181	5.2017	4.19815	7.16867	4.07942	3.52918	4.79834	3.96905	5.073
117.667	-0.16	116.44	0.384436	116.44	0.349493	116.415	4.9489	6.51294	5.21009	4.19856	7.16665	4.07945	3.52931	4.80003	3.96864	5.07296
117.683	-0.16	116.44	0.39054	116.44	0.351172	116.415	4.94902	6.50746	5.21873	4.19896	7.16463	4.07948	3.52951	4.80171	3.96823	5.07292
117.7	-0.16	116.441	0.394812	116.441	0.352545	116.416	4.94913	6.50028	5.22936	4.19988	7.1626	4.0795	3.5298	4.80343	3.96782	5.07289
117.717	-0.17	116.441	0.392371	116.441	0.35285	116.416	4.94926	6.49289	5.24	4.2002	7.16082	4.07952	3.53009	4.80514	3.9674	5.07285
117.733	-0.16	116.442	0.390692	116.442	0.35575	116.416	4.9494	6.48549	5.25063	4.20051	7.15904	4.07954	3.53038	4.807	3.96706	5.07281
117.75	-0.16	116.442	0.393286	116.442	0.357733	116.416	4.94953	6.47924	5.25909	4.201	7.15727	4.0797	3.53052	4.80885	3.96672	5.07275
117.767	-0.15	116.443	0.394812	116.443	0.356207	116.416	4.94966	6.47094	5.2681	4.20146	7.1551	4.08009	3.53047	4.8107	3.96629	5.07266
117.783	-0.14	116.443	0.396185	116.443	0.356055	116.417	4.94977	6.46265	5.2771	4.20178	7.15362	4.08039	3.53038	4.81245	3.96587	5.07257
117.8	-0.12	116.444	0.39939	116.444	0.360175	116.417	4.94993	6.4546	5.28651	4.20206	7.15228	4.08078	3.53029	4.81419	3.96544	5.0725
117.817	-0.11	116.444	0.399542	116.444	0.364447	116.417	4.95009	6.44654	5.29592	4.20234	7.15094	4.08143	3.53015	4.81614	3.96493	5.07244
117.833	-0.11	116.445	0.398169	116.445	0.364294	116.417	4.95027	6.43905	5.30513	4.20252	7.14947	4.08184	3.53006	4.81824	3.96436	5.07241
117.85	-0.11	116.445	0.402441	116.445	0.360175	116.417	4.95047	6.4343	5.3116	4.20269	7.148	4.08222	3.53001	4.82043	3.9637	5.07241
117.867	-0.11	116.446	0.409003	116.446	0.357733	116.418	4.95072	6.43046	5.31746	4.20289	7.14602	4.08245	3.52998	4.82262	3.96313	5.07241
117.883	-0.11	116.446	0.412665	116.446	0.358344	116.418	4.95098	6.42662	5.32332	4.20331	7.14349	4.08268	3.52994	4.82492	3.96253	5.07241
117.9	-0.11	116.447	0.415259	116.447	0.356207	116.418	4.95125	6.42222	5.32969	4.20374	7.14097	4.08291	3.52991	4.82714	3.96186	5.07242
117.917	-0.1	116.447	0.416327	116.447	0.353918	116.418	4.95148	6.41781	5.33591	4.20404	7.13874	4.08324	3.52989	4.82928	3.96119	5.07244
117.933	-0.1	116.448	0.416632	116.448	0.359106	116.418	4.95165	6.41389	5.34195	4.20425	7.13655	4.08364	3.52986	4.83151	3.9606	5.07246
117.95	-0.1	116.448	0.418616	116.448	0.365973	116.419	4.95179	6.40996	5.34799	4.20483	7.13422	4.08404	3.52981	4.83376	3.96001	5.07247
117.967	-0.09	116.449	0.418768	116.449	0.363837	116.419	4.95184	6.40656	5.35348	4.2054	7.13188	4.08444	3.52975	4.83599	3.95943	5.07249
117.983	-0.09	116.449	0.417395	116.449	0.358191	116.419	4.95186	6.40249	5.35919	4.20578	7.13034	4.085	3.52956	4.83819	3.95885	5.07253
118	-0.09	116.45	0.42182	116.45	0.357886	116.419	4.95182	6.39782	5.36528	4.20622	7.12772	4.08566	3.52935	4.8404	3.95835	5.07256
		116.451	0.429907	116.451	0.361395	116.419	4.95176	6.39316	5.37136	4.20671	7.12448	4.08631	3.52912	4.84255	3.95786	5.07259
		116.451	0.432654	116.451	0.363074	116.42	4.95168	6.38764	5.37784	4.20734	7.12111	4.08696	3.52891	4.84468	3.95739	5.07262
		116.452	0.430823	116.452	0.362158	116.42	4.95161	6.38212	5.38438	4.20824	7.11736	4.08761	3.52869	4.84641	3.95726	5.07265
		116.452	0.431433	116.452	0.361548	116.42	4.95153	6.37706	5.39093	4.20914	7.11361	4.08826	3.52847	4.84824	3.95705	5.07268
		116.453	0.435553	116.453	0.363684	116.42	4.95147	6.37083	5.39786	4.21004	7.10976	4.08893	3.52825	4.85019	3.95683	5.07271
		116.453	0.436163	116.453	0.364294	116.42	4.95147	6.36415	5.40491	4.21054	7.10615	4.08965	3.52799	4.85305	3.9559	5.07271
		116.454	0.429755	116.454	0.360022	116.421	4.95153	6.35719	5.41211	4.21134	7.10159	4.09034	3.52775	4.85584	3.95498	5.07271
		116.454	0.423499	116.454	0.358954	116.421	4.95151	6.35139	5.41897	4.21214	7.09702	4.09098	3.5276	4.85883	3.95389	5.07271
		116.455	0.420752	116.455	0.368109	116.421	4.95153	6.34559	5.42574	4.21294	7.09246	4.09166	3.52741	4.86183	3.95279	5.07271
		116.455	0.413886	116.455	0.382452	116.421	4.95155	6.34186	5.43128	4.21365	7.08798	4.0923	3.52729	4.86474	3.95176	5.07271
		116.456	0.400153	116.456	0.396796	116.421	4.95153	6.33813	5.43682	4.21418	7.08355	4.09293	3.5272	4.86775	3.95069	5.07275
		116.456	0.386725	116.456	0.40824	116.422	4.95139	6.33462	5.44219	4.21435	7.08127	4.09348	3.52714	4.87101	3.94936	5.07279
		116.457	0.380164	116.457	0.412665	116.422	4.95125	6.33013	5.44774	4.2144	7.07899	4.094	3.52707	4.87426	3.94801	5.07283
		116.457	0.377875	116.457	0.41297	116.422	4.95111	6.32557	5.4533	4.21444	7.07672	4.09452	3.52698	4.87752	3.94666	5.07287
		116.458	0.373907	116.458	0.415411	116.422	4.95091	6.321	5.45906	4.21448	7.07444	4.09497	3.52689	4.88085	3.94527	5.07288
		116.458	0.366736	116.458	0.415869	116.422	4.95069	6.31666	5.46462	4.21454	7.0715	4.0955	3.52676	4.88412	3.94391	5.07288
		116.459	0.360327	116.459	0.414038	116.423	4.95056	6.31289	5.46994	4.21482	7.069	4.09598	3.52656	4.88669	3.94308	5.07286
		116.459	0.354376	116.459	0.415259	116.423	4.95043	6.30872	5.47535	4.21511	7.06654	4.09645	3.52635	4.88926	3.94225	5.07284
		116.46	0.34751	116.46	0.41297	116.423	4.95034	6.30397	5.48121	4.21505	7.06415	4.09692	3.52614	4.89183	3.94142	5.07282
		116.46	0.342169	116.46	0.403815	116.423	4.9503	6.2998	5.48662	4.21473	7.06267	4.09754	3.52586	4.89486	3.94026	5.07281
		116.461	0.33927	116.461	0.398322	116.423	4.95025	6.2944	5.4931	4.21441	7.06115	4.09821	3.52547	4.89826	3.93886	5.07283
		116.461	0.336523	116.461	0.395422	116.424	4.95021	6.28867	5.50003	4.21411	7.05928	4.099	3.52499	4.90167	3.93749	5.07285
		116.462	0.334082	116.462	0.389014	116.424	4.95024	6.28263	5.50721	4.21375	7.05627	4.09979	3.52451	4.90529	3.93591	5.07286
		116.463	0.33042	116.463	0.388709	116.424	4.95024	6.27659	5.51439	4.21339	7.05313	4.10048	3.52408	4.90901	3.93434	5.07285
		116.463	0.325842	116.463	0.39176	116.424	4.95027	6.27064	5.52149	4.21313	7.05016	4.10108	3.52363	4.9127	3.93276	5.07283
		116.464	0.323706	116.464	0.384131	116.424	4.95031	6.26481	5.52807	4.21282	7.04719	4.10161	3.52324	4.9164	3.9313	5.0728
		116.464	0.324927	116.464	0.378485	116.425	4.9504	6.25931	5.53465	4.21268	7.04364	4.10207	3.52289	4.92009	3.92986	5.07278
		116.465	0.327521	116.465	0.385809	116.425	4.95045	6.25381	5.54076	4.21254	7.04009	4.10252	3.52255	4.92371	3.92841	5.07276
		116.465	0.327979	116.465	0.386267	116.425	4.95049	6.24831	5.54698	4.2128	7.03487	4.10301	3.5222	4.92735	3.92695	5.07274
		116.466	0.325232	116.466	0.375433	116.425	4.95052	6.24281	5.55359	4.21256	7.03004	4.10345	3.52182	4.931	3.92547	5.07271
		116.466	0.322485	116.466	0.371313	116.426	4.95062	6.23604	5.56019	4.21213	7.02579	4.10385	3.52145	4.93464	3.92399	5.07268
		116.467	0.321265	116.467	0.372229	116.426	4.95076	6.22927	5.56679	4.21099	7.0239	4.10424	3.52117	4.93837	3.92251	5.07266
		116.467	0.31806	116.467	0.36933	116.426	4.9509	6.22248	5.57339	4.20985	7.022	4.10461	3.52087	4.94187	3.92112	5.07262
		116.468	0.315314	116.468	0.369177	116.426	4.95105	6.21601	5.57992	4.2087	7.0201	4.10497	3.5206	4.94528	3.91971	5.07258
		116.468	0.316077	116.468	0.371771	116.426	4.95127	6.21106	5.58604	4.20777	7.01721	4.10522	3.52039	4.94874	3.91831	5.07254
		116.469	0.314703	116.469	0.370245	116.427	4.95162	6.2061	5.59217	4.2068	7.01379	4.10534	3.52022	4.95218	3.91687	5.0725
		116.469	0.310431	116.469	0.367041	116.427	4.95201	6.20095	5.59869	4.20582	7.0087	4.10545	3.51998	4.95558	3.91538	5.07246
		116.47	0.309515	116.47	0.366278	116.427	4.95236	6.1958	5.60521	4.20492	7.00361	4.10554	3.51971	4.95851	3.91408	5.07241
		116.47	0.30921	116.47	0.367651	116.427	4.9527	6.19065	5.61172	4.20394	6.99851	4.10566	3.51944	4.96145	3.91278	5.07237
		116.471	0.305243	116.471	0.370551	116.427	4.95299	6.18506	5.6182	4.20295	6.99391	4.10588	3.51914	4.9644	3.91148	5.07232
		116.471	0.304175	116.471	0.372839	116.428	4.95312	6.17931	5.62451	4.20191	6.99028	4.10599	3.51886	4.96734	3.9102	5.07226
		116.472	0.308447	116.472	0.373602	116.428	4.95306	6.17316	5.63083	4.20114	6.98621	4.1061	3.51857	4.97022	3.90902	5.0722
		116.472	0.311041	116.472	0.372839	116.428	4.9529	6.16701	5.63714	4.20038	6.98213	4.10621	3.51828	4.97314	3.90789	5.07214
		116.473	0.308752	116.473	0.371466	116.428	4.95273	6.16086	5.64337	4.19962	6.97719	4.10638	3.51791	4.97605	3.90675	5.07208
		116.473	0.306006	116.473	0.372992	116.428	4.95251	6.15378	5.64961	4.19881	6.97202	4.10654	3.51747	4.97896	3.90562	5.07201
		116.474	0.30921	116.474	0.375433	116.429	4.95187	6.14687	5.65477	4.19802	6.96347	4.10671	3.51698	4.98176	3.9045	5.07194
		116.474	0.316077	116.474	0.373602	116.429	4.95028	6.13797	5.65992	4.19685	6.95825	4.1067	3.51656	4.98461	3.9032	5.07187
		116.475	0.320502	116.475	0.374365	116.429	4.94868	6.12916	5.66474	4.19565	6.95281	4.10678	3.51608	4.98747	3.9018	5.07179
		116.476	0.324316	116.476	0.381537	116.429	4.94552	6.12036	5.66885	4.19425	6.94765	4.10686	3.51563	4.99025	3.90019	5.0717
		116.476	0.325995	116.476	0.382452	116.429	4.94239	6.11146	5.67205	4.19285	6.94222	4.10663	3.51536	4.99303	3.89848	5.07161
		116.477	0.319739	116.477	0.37345	116.43	4.93938	6.10364	5.67491	4.19145	6.93678	4.10605	3.51507	4.99557	3.89685	5.07149
		116.477	0.314093	116.477	0.367346	116.43	4.93649	6.09797	5.67664	4.19006	6.93008	4.10559	3.51472	4.99788	3.89526	5.07134
		116.478	0.318213	116.478	0.367804	116.43	4.93369	6.09361	5.67781	4.18905	6.9217	4.10552	3.51424	5.00019	3.89369	5.0712
		116.478	0.318976	116.478	0.370398	116.43	4.93103	6.08709	5.67999	4.18805	6.91332	4.10538	3.51367	5.00254	3.89207	5.07099
		116.479	0.312415	116.479	0.374213	116.43	4.92893	6.07959	5.68409	4.1871	6.9055	4.10528	3.51308	5.00463	3.8906	5.07078
		116.479	0.315161	116.479	0.37757	116.431	4.92685	6.07209	5.68981	4.18636	6.89885	4.10519	3.51263	5.00555	3.88968	5.07055
		116.48	0.322028	116.48	0.379706	116.431	4.92533	6.0646	5.69543	4.18682	6.89145	4.10521	3.51225	5.00646	3.88877	5.07034
		116.48	0.316992	116.48	0.381537	116.431	4.92381	6.05728	5.70105	4.18807	6.88557	4.10512	3.51187	5.00738	3.88794	5.07014
		116.481	0.313025	116.481	0.381232	116.431	4.92272	6.05054	5.70654	4.18932	6.8797	4.10511	3.51142	5.00834	3.8871	5.06993
		116.481	0.318976	116.481	0.378485	116.431	4.92212	6.04622	5.7103	4.19115	6.87389	4.10544	3.51113	5.0093	3.88627	5.06974
		116.482	0.318213	116.482	0.376501	116.432	4.92235	6.04801	5.71158	4.19343	6.86711	4.1057	3.51101	5.01026	3.88559	5.06954
		116.482	0.312567	116.482	0.375891	116.432	4.92268	6.05051	5.71233	4.19572	6.86231	4.10606	3.51074	5.01116	3.88518	5.06934
		116.483	0.315771	116.483	0.376349	116.432	4.92333	6.05301	5.71307	4.198	6.85796	4.10651	3.51048	5.01206	3.88477	5.06913
		116.483	0.318823	116.483	0.378485	116.432	4.92397	6.05625	5.71381	4.19988	6.85361	4.10704	3.5102	5.01244	3.88488	5.06893
		116.484	0.31806	116.484	0.381232	116.432	4.92499	6.05948	5.71456	4.20175	6.85057	4.10821	3.50985	5.01228	3.88514	5.06876
		116.484	0.324316	116.484	0.383063	116.433	4.92627	6.06271	5.71471	4.20201	6.85326	4.1096	3.5094	5.01232	3.88524	5.0686
		116.485	0.327826	116.485	0.38291	116.433	4.92795	6.06614	5.71397	4.20195	6.85884	4.11165	3.5087	5.0124	3.8854	5.06846
		116.485	0.32157	116.485	0.38352	116.433	4.92962	6.06957	5.71304	4.20189	6.86442	4.11369	3.50801	5.0125	3.88554	5.06832
		116.486	0.324774	116.486	0.387946	116.433	4.9312	6.07379	5.71123	4.20183	6.87012	4.11574	3.50733	5.0126	3.88569	5.0682
		116.486	0.337286	116.486	0.391913	116.433	4.93226	6.07892	5.70802	4.20196	6.87458	4.11702	3.50721	5.01254	3.88594	5.06811
		116.487	0.337134	116.487	0.392828	116.434	4.93312	6.0856	5.7035	4.20169	6.88065	4.11832	3.50689	5.01231	3.8864	5.06804
		116.487	0.33042	116.487	0.39527	116.434	4.93406	6.09261	5.6982	4.20142	6.88672	4.11965	3.50651	5.01198	3.88693	5.06797
		116.488	0.333624	116.488	0.396643	116.434	4.93484	6.10049	5.69239	4.20114	6.89279	4.12127	3.50606	5.01166	3.88746	5.06793
		116.489	0.338049	116.489	0.393286	116.434	4.93561	6.10864	5.68579	4.2008	6.89976	4.12315	3.50547	5.01134	3.888	5.06791
		116.489	0.336676	116.489	0.393896	116.434	4.93642	6.11679	5.67905	4.20016	6.90711	4.12502	3.50474	5.01118	3.88844	5.06797
		116.49	0.336829	116.49	0.398932	116.435	4.9372	6.12493	5.67245	4.19913	6.91561	4.1271	3.50395	5.01147	3.8886	5.06805
		116.49	0.340033	116.49	0.398474	116.435	4.93794	6.1329	5.6659	4.19779	6.92495	4.12886	3.50327	5.01204	3.88858	5.06812
		116.491	0.341254	116.491	0.395422	116.435	4.93878	6.13826	5.65952	4.19644	6.93345	4.13058	3.50268	5.01262	3.88852	5.06821
		116.491	0.340491	116.491	0.395422	116.435	4.93956	6.14251	5.65314	4.19518	6.94187	4.13229	3.5021	5.01328	3.88836	5.06829
		116.492	0.340796	116.492	0.392981	116.435	4.94022	6.14659	5.64764	4.19392	6.9503	4.13393	3.50185	5.01407	3.88818	5.06838
		116.492	0.342474	116.492	0.389471	116.436	4.94083	6.15069	5.64176	4.19355	6.95638	4.13511	3.50169	5.01503	3.88779	5.06847
		116.493	0.33866	116.493	0.394965	116.436	4.94141	6.155	5.63566	4.19318	6.9603	4.13607	3.50156	5.01599	3.88741	5.06856
		116.493	0.329657	116.493	0.402747	116.436	4.94198	6.15932	5.62943	4.19281	6.96421	4.13722	3.50143	5.01669	3.88699	5.06865
		116.494	0.328741	116.494	0.398627	116.436	4.94254	6.16324	5.62462	4.19234	6.96954	4.13813	3.5013	5.01734	3.88655	5.06874
		116.494	0.33515	116.494	0.388251	116.436	4.94305	6.16841	5.61834	4.19111	6.97607	4.13906	3.50121	5.01798	3.88616	5.06878
		116.495	0.335303	116.495	0.389014	116.437	4.94347	6.17558	5.61057	4.18988	6.98409	4.14012	3.50101	5.01852	3.88583	5.06877
		116.495	0.333472	116.495	0.39939	116.437	4.94398	6.18328	5.60258	4.18869	6.99211	4.1413	3.50072	5.01895	3.88555	5.06875
		116.496	0.336066	116.496	0.403967	116.437	4.94451	6.19074	5.59485	4.18755	6.99731	4.14248	3.50037	5.01934	3.88525	5.06872
		116.496	0.334998	116.496	0.401831	116.437	4.94504	6.19893	5.58678	4.1864	7.00251	4.14391	3.49951	5.01958	3.88484	5.06868
		116.497	0.333472	116.497	0.400458	116.437	4.9455	6.20639	5.57906	4.18526	7.00741	4.14561	3.49853	5.01968	3.88456	5.06863
		116.497	0.340186	116.497	0.399237	116.438	4.94598	6.21262	5.57179	4.18404	7.01149	4.14704	3.49764	5.01978	3.88419	5.06857
		116.498	0.34339	116.498	0.400458	116.438	4.94646	6.21684	5.56575	4.18304	7.01513	4.14822	3.49701	5.01982	3.88388	5.06851
		116.498	0.337744	116.498	0.403662	116.438	4.94685	6.22107	5.55992	4.18204	7.01877	4.1494	3.49638	5.01985	3.88356	5.06844
		116.499	0.336066	116.499	0.399847	116.438	4.94704	6.2252	5.55436	4.18085	7.02232	4.15058	3.49575	5.01973	3.88336	5.06837
		116.499	0.335913	116.499	0.394659	116.438	4.94713	6.22943	5.5488	4.17974	7.02588	4.15169	3.49511	5.01959	3.88323	5.06829
		116.5	0.331641	116.5	0.397101	116.439	4.94711	6.233	5.54324	4.17838	7.02943	4.15267	3.49451	5.01966	3.88289	5.06819
		116.501	0.331183	116.501	0.397101	116.439	4.94716	6.23815	5.53662	4.17674	7.03465	4.15358	3.49383	5.01977	3.88248	5.06809
		116.501	0.331183	116.501	0.395422	116.439	4.94719	6.24375	5.5289	4.17511	7.03988	4.15456	3.49315	5.01938	3.88252	5.06796
		116.502	0.324011	116.502	0.401984	116.439	4.94721	6.24936	5.52118	4.1737	7.04462	4.15554	3.49247	5.0189	3.88265	5.06783
		116.502	0.324316	116.502	0.396338	116.439	4.94723	6.25451	5.51442	4.17232	7.04859	4.15633	3.49179	5.01813	3.88287	5.0677
		116.503	0.337592	116.503	0.364447	116.44	4.94731	6.25855	5.50787	4.17138	7.05097	4.1569	3.49111	5.01744	3.88309	5.06754
		116.503	0.344153	116.503	0.335608	116.44	4.94748	6.26209	5.5026	4.17045	7.05334	4.1575	3.49059	5.01681	3.88325	5.06738
		116.504	0.339728	116.504	0.330573	116.44	4.94766	6.26442	5.49734	4.16931	7.05749	4.15806	3.49007	5.01618	3.88336	5.06721
		116.504	0.33988	116.504	0.334387	116.44	4.94788	6.26675	5.49207	4.16817	7.06164	4.15861	3.48948	5.01548	3.88361	5.06708
		116.505	0.346442	116.505	0.33576	116.44	4.94809	6.26982	5.48655	4.16703	7.06578	4.1592	3.48888	5.0145	3.88401	5.06697
		116.505	0.349036	116.505	0.33866	116.441	4.94833	6.27336	5.481	4.16593	7.06947	4.15975	3.48832	5.01354	3.88439	5.06688
		116.506	0.345831	116.506	0.343237	116.441	4.94848	6.27874	5.47379	4.1653	7.0714	4.16024	3.48769	5.0126	3.88475	5.06678
		116.506	0.341406	116.506	0.340643	116.441	4.94864	6.28265	5.46713	4.16549	7.07148	4.1606	3.4871	5.0117	3.88506	5.06667
		116.507	0.340186	116.507	0.331641	116.441	4.94882	6.28803	5.45974	4.16567	7.07127	4.16096	3.4865	5.0108	3.88537	5.06655
		116.507	0.342474	116.507	0.328894	116.441	4.94899	6.29382	5.45228	4.16561	7.07149	4.16132	3.4859	5.00992	3.88562	5.06643
		116.508	0.342017	116.508	0.334998	116.442	4.94924	6.2983	5.44426	4.16489	7.07356	4.16196	3.48524	5.00894	3.88574	5.0663
		116.508	0.337744	116.508	0.337744	116.442	4.94948	6.30202	5.43701	4.16393	7.07608	4.16262	3.48451	5.00796	3.88583	5.06615
		116.509	0.338049	116.509	0.336066	116.442	4.9497	6.30632	5.42977	4.16295	7.07811	4.16328	3.48378	5.00692	3.88593	5.06598
		116.509	0.345374	116.509	0.337134	116.442	4.94985	6.31062	5.42252	4.16245	7.07877	4.16412	3.48304	5.00589	3.88604	5.06581
		116.51	0.352087	116.51	0.337592	116.442	4.94999	6.31611	5.41502	4.16195	7.07942	4.16496	3.4823	5.00455	3.88644	5.06565
		116.51	0.35697	116.51	0.335303	116.443	4.94996	6.32058	5.40816	4.16035	7.08183	4.1658	3.48155	5.0032	3.88684	5.06549
		116.511	0.362006	116.511	0.336676	116.443	4.94989	6.32465	5.40151	4.15953	7.08327	4.16664	3.48106	5.00185	3.88725	5.06533
		116.511	0.363531	116.511	0.341864	116.443	4.94957	6.3285	5.39487	4.15872	7.0841	4.1669	3.48072	5.00049	3.88765	5.06518
		116.512	0.36109	116.512	0.343085	116.443	4.94928	6.33235	5.38823	4.1579	7.0857	4.16727	3.48039	4.99913	3.88805	5.06501
		116.513	0.362006	116.513	0.338812	116.443	4.94903	6.33445	5.38245	4.15778	7.08652	4.16687	3.48065	4.99782	3.88848	5.06487
		116.513	0.365973	116.513	0.338202	116.444	4.94876	6.33591	5.37722	4.15838	7.08381	4.16631	3.48102	4.9965	3.88893	5.06475
		116.514	0.366888	116.514	0.342017	116.444	4.94848	6.33789	5.37275	4.15938	7.0806	4.16576	3.48139	4.99509	3.8894	5.06463
		116.514	0.365973	116.514	0.340033	116.444	4.94819	6.33997	5.36786	4.16044	7.07654	4.16516	3.48177	4.99367	3.88987	5.06452
		116.515	0.367194	116.515	0.336676	116.444	4.9479	6.34205	5.36297	4.1617	7.07248	4.16455	3.48214	4.99225	3.89026	5.0644
		116.515	0.368872	116.515	0.341711	116.444	4.94764	6.3478	5.35537	4.16291	7.06869	4.16394	3.48252	4.99075	3.89072	5.06429
		116.516	0.370245	116.516	0.344611	116.445	4.94757	6.35377	5.34608	4.16327	7.0678	4.16337	3.48281	4.98924	3.89114	5.06415
		116.516	0.373602	116.516	0.341711	116.445	4.94757	6.35973	5.33679	4.16342	7.06726	4.16262	3.48304	4.98769	3.89156	5.06402
		116.517	0.376807	116.517	0.345679	116.445	4.94747	6.36536	5.32909	4.16328	7.06778	4.16183	3.48328	4.98613	3.89197	5.0639
		116.517	0.376654	116.517	0.352545	116.445	4.94736	6.37149	5.3215	4.16313	7.06798	4.16105	3.48355	4.98457	3.89237	5.06376
		116.518	0.377264	116.518	0.35285	116.445	4.9472	6.37762	5.31391	4.16289	7.06818	4.1602	3.48398	4.9832	3.89272	5.06365
		116.518	0.379553	116.518	0.354071	116.446	4.94705	6.38318	5.30638	4.16234	7.06838	4.15936	3.48446	4.98189	3.89318	5.06354
		116.519	0.378485	116.519	0.358801	116.446	4.94688	6.38875	5.2989	4.16173	7.0693	4.15853	3.4849	4.98062	3.89358	5.06343
		116.519	0.376501	116.519	0.3617	116.446	4.94672	6.39431	5.29143	4.16075	7.07075	4.15804	3.48511	4.97932	3.894	5.06335
		116.52	0.380621	116.52	0.363684	116.446	4.94655	6.39957	5.28437	4.15976	7.07355	4.15756	3.48534	4.97806	3.8944	5.06326
		116.52	0.387183	116.52	0.362769	116.446	4.94653	6.40499	5.27781	4.15892	7.07537	4.15708	3.48558	4.9768	3.89488	5.0632
		116.521	0.389014	116.521	0.357123	116.447	4.94657	6.41125	5.27096	4.15883	7.07602	4.1566	3.48586	4.97545	3.89537	5.06315
		116.521	0.387946	116.521	0.355139	116.447	4.9466	6.41751	5.2641	4.16028	7.07456	4.15604	3.48618	4.97407	3.89588	5.0631
		116.522	0.389471	116.522	0.357123	116.447	4.94664	6.42376	5.25724	4.16173	7.0731	4.15548	3.48646	4.97276	3.89628	5.06304
		116.522	0.394659	116.522	0.355902	116.447	4.94668	6.42961	5.25123	4.16317	7.07165	4.15492	3.48675	4.97157	3.89657	5.06299
		116.523	0.398932	116.523	0.354834	116.447	4.94664	6.43545	5.24522	4.16353	7.07112	4.15434	3.48707	4.97042	3.89679	5.06289
		116.523	0.399084	116.523	0.357733	116.448	4.9465	6.4408	5.23921	4.16396	7.07117	4.15376	3.48738	4.96928	3.89701	5.0628
		116.524	0.398932	116.524	0.359869	116.448	4.94633	6.44613	5.23273	4.16393	7.07163	4.1534	3.48764	4.96807	3.89729	5.06271
		116.524	0.40061	116.524	0.359259	116.448	4.94614	6.45106	5.22646	4.16367	7.07284	4.15303	3.48786	4.96685	3.89758	5.06261
		116.525	0.402136	116.525	0.358191	116.448	4.94596	6.45598	5.22019	4.16341	7.07338	4.15261	3.4881	4.96563	3.89789	5.0625
		116.526	0.404578	116.526	0.358344	116.448	4.94585	6.46146	5.21323	4.16315	7.0746	4.15224	3.48835	4.96448	3.89816	5.06242
		116.526	0.405493	116.526	0.359412	116.449	4.94578	6.46721	5.20596	4.16255	7.07616	4.15189	3.48862	4.96343	3.89838	5.06235
		116.527	0.402441	116.527	0.358649	116.449	4.94571	6.47329	5.19903	4.16196	7.07704	4.15148	3.48888	4.9624	3.89858	5.06229
		116.527	0.404272	116.527	0.354681	116.449	4.94565	6.47937	5.19209	4.16175	7.07792	4.15106	3.48917	4.96145	3.8987	5.06223
		116.528	0.411749	116.528	0.353766	116.449	4.94568	6.48542	5.18508	4.16172	7.07866	4.15077	3.48939	4.9605	3.89882	5.06217
		116.528	0.410986	116.528	0.357428	116.449	4.94575	6.48979	5.17884	4.1619	7.07855	4.15039	3.48956	4.95955	3.89894	5.06211
		116.529	0.407477	116.529	0.358191	116.45	4.94604	6.49411	5.17261	4.16201	7.07835	4.14997	3.48978	4.95864	3.89906	5.06203
		116.529	0.414801	116.529	0.354224	116.45	4.94641	6.49797	5.1665	4.16207	7.07853	4.14946	3.49007	4.95774	3.89919	5.06196
		116.53	0.420447	116.53	0.352545	116.45	4.94678	6.50183	5.16006	4.16181	7.07871	4.14867	3.49051	4.95676	3.89939	5.06188
		116.53	0.41648	116.53	0.353461	116.45	4.94716	6.50596	5.1535	4.16169	7.07888	4.14786	3.49111	4.95575	3.89967	5.0618
		116.531	0.416327	116.531	0.354834	116.45	4.94753	6.51182	5.14629	4.16112	7.08019	4.1471	3.49164	4.95473	3.89995	5.06172
		116.531	0.419684	116.531	0.358038	116.451	4.94786	6.51769	5.13908	4.16041	7.08308	4.14642	3.49217	4.95372	3.90023	5.06164
		116.532	0.418616	116.532	0.359869	116.451	4.94822	6.52367	5.13187	4.15969	7.08668	4.14567	3.49271	4.95243	3.9008	5.06157
		116.532	0.419836	116.532	0.355444	116.451	4.94861	6.52746	5.12533	4.15896	7.08996	4.14492	3.49317	4.95102	3.90157	5.06149
		116.533	0.423193	116.533	0.349951	116.451	4.94901	6.53271	5.1176	4.15824	7.09325	4.14424	3.49359	4.94962	3.90225	5.06141
		116.533	0.422278	116.533	0.347357	116.451	4.9495	6.53811	5.10981	4.1576	7.09569	4.14355	3.49397	4.94822	3.90293	5.06133
		116.534	0.423346	116.534	0.350867	116.452	4.94997	6.54493	5.10022	4.15658	7.09813	4.14292	3.49424	4.94706	3.90337	5.06122
		116.534	0.428839	116.534	0.363226	116.452	4.95044	6.5517	5.09064	4.15631	7.10002	4.14233	3.49451	4.94594	3.90375	5.06112
		116.535	0.428687	116.535	0.373145	116.452	4.95092	6.55846	5.08105	4.1559	7.10191	4.14176	3.49477	4.94483	3.90403	5.061
		116.535	0.421362	116.535	0.371619	116.452	4.95139	6.56481	5.07363	4.15555	7.10293	4.14105	3.49517	4.94378	3.90424	5.06088
		116.536	0.412817	116.536	0.371466	116.452	4.95184	6.57166	5.06582	4.15525	7.10353	4.14037	3.49555	4.94274	3.90454	5.06078
		116.536	0.40351	116.536	0.378333	116.453	4.95232	6.57914	5.05772	4.15508	7.10343	4.13956	3.49612	4.94186	3.90474	5.06068
		116.537	0.392981	116.537	0.384741	116.453	4.95275	6.58773	5.04909	4.15491	7.10333	4.13865	3.49669	4.94102	3.9049	5.0606
		116.537	0.380927	116.537	0.396338	116.453	4.95318	6.59662	5.04041	4.15512	7.1032	4.13772	3.49726	4.94011	3.90505	5.06053
		116.538	0.370093	116.538	0.412665	116.453	4.95359	6.60551	5.03173	4.15545	7.10321	4.1368	3.49784	4.9392	3.90521	5.06046
		116.539	0.363379	116.539	0.412665	116.453	4.95405	6.61201	5.02566	4.15578	7.10322	4.13566	3.49861	4.93829	3.90537	5.06037
		116.539	0.357733	116.539	0.398627	116.454	4.95446	6.61437	5.02138	4.15604	7.10336	4.13462	3.49939	4.93738	3.90544	5.06029
		116.54	0.35224	116.54	0.396948	116.454	4.95488	6.61606	5.01738	4.15575	7.10633	4.13354	3.50021	4.93638	3.90564	5.0602
		116.54	0.351782	116.54	0.406561	116.454	4.95515	6.61832	5.01287	4.15547	7.1093	4.13246	3.50098	4.93536	3.90595	5.06011
		116.541	0.35285	116.541	0.405188	116.454	4.95546	6.62057	5.00853	4.15531	7.11243	4.13129	3.50182	4.93442	3.90626	5.06006
		116.541	0.351172	116.541	0.394659	116.454	4.95581	6.62351	5.00346	4.15501	7.11557	4.13024	3.50251	4.93338	3.90666	5.06
		116.542	0.351019	116.542	0.393134	116.455	4.95618	6.62737	4.99821	4.15486	7.11734	4.1292	3.50323	4.93232	3.90707	5.05996
		116.542	0.349341	116.542	0.398322	116.455	4.95659	6.63107	4.9935	4.15496	7.11877	4.12817	3.50394	4.93127	3.90748	5.05993
		116.543	0.341406	116.543	0.396185	116.455	4.95691	6.63477	4.9888	4.15544	7.11882	4.12717	3.50464	4.93042	3.90779	5.0599
		116.543	0.336676	116.543	0.389319	116.455	4.95725	6.6381	4.98409	4.15591	7.11944	4.12634	3.50519	4.92957	3.90803	5.05986
		116.544	0.337286	116.544	0.387946	116.455	4.9576	6.63978	4.97981	4.15638	7.12007	4.1255	3.50579	4.92896	3.90809	5.05982
		116.544	0.335303	116.544	0.387793	116.456	4.95795	6.64177	4.97547	4.15686	7.12069	4.12476	3.50627	4.92821	3.90828	5.05979
		116.545	0.333472	116.545	0.382758	116.456	4.95827	6.64339	4.97112	4.15706	7.12166	4.12403	3.50673	4.92785	3.90813	5.05976
		116.545	0.334235	116.545	0.378333	116.456	4.95852	6.64355	4.96745	4.15759	7.12085	4.12328	3.50717	4.92748	3.90798	5.05973
		116.546	0.331183	116.546	0.378027	116.456	4.95877	6.64489	4.96339	4.15811	7.12005	4.12254	3.50761	4.92712	3.90783	5.05969
		116.546	0.328894	116.546	0.379401	116.456	4.95896	6.64623	4.95933	4.15918	7.11823	4.12183	3.50804	4.9266	3.90784	5.05966
		116.547	0.330267	116.547	0.381537	116.457	4.9591	6.64798	4.95503	4.16028	7.11576	4.12121	3.50845	4.92607	3.90785	5.05963
		116.547	0.326453	116.547	0.38291	116.457	4.95928	6.65067	4.95017	4.16137	7.11329	4.12062	3.50884	4.92531	3.90799	5.05959
		116.548	0.319434	116.548	0.38352	116.457	4.95943	6.65336	4.9453	4.16164	7.11384	4.12008	3.5092	4.92466	3.90801	5.05954
		116.548	0.317603	116.548	0.383063	116.457	4.95959	6.65401	4.94167	4.162	7.1144	4.11955	3.50956	4.92402	3.90803	5.05949
		116.549	0.315771	116.549	0.378943	116.457	4.95974	6.65518	4.93766	4.16221	7.11496	4.11902	3.50992	4.92316	3.9082	5.05941
		116.549	0.314856	116.549	0.373145	116.458	4.95995	6.65668	4.93363	4.16258	7.11514	4.11859	3.51025	4.92204	3.90865	5.0593
		116.55	0.321875	116.55	0.372687	116.458	4.96013	6.65913	4.9294	4.16295	7.11486	4.11829	3.5105	4.92066	3.90941	5.05919
		116.551	0.328436	116.551	0.37818	116.458	4.96028	6.66186	4.92497	4.16333	7.11458	4.11799	3.51078	4.91929	3.91018	5.05911
		116.551	0.325385	116.551	0.383063	116.458	4.96043	6.66477	4.92012	4.16359	7.11496	4.11769	3.51107	4.91777	3.91099	5.05903
		116.552	0.318671	116.552	0.381232	116.458	4.96053	6.66746	4.91547	4.16384	7.11601	4.11727	3.51136	4.9161	3.91191	5.05897
		116.552	0.313788	116.552	0.374518	116.459	4.96052	6.66957	4.91106	4.16357	7.11731	4.11679	3.51181	4.91443	3.91283	5.05893
		116.553	0.311957	116.553	0.372839	116.459	4.9605	6.67151	4.90688	4.16329	7.11999	4.1163	3.51232	4.91276	3.91375	5.05888
		116.553	0.315161	116.553	0.379553	116.459	4.96043	6.67467	4.90188	4.16335	7.1226	4.11582	3.51278	4.91109	3.91468	5.05883
		116.554	0.319891	116.554	0.3823	116.459	4.96037	6.67725	4.89733	4.16367	7.1243	4.11534	3.5133	4.90938	3.91566	5.05878
		116.554	0.322638	116.554	0.376196	116.459	4.96031	6.68224	4.89108	4.16399	7.126	4.1148	3.51391	4.90754	3.91665	5.05877
		116.555	0.321265	116.555	0.371161	116.46	4.96029	6.68797	4.88449	4.16432	7.1277	4.11407	3.51462	4.90571	3.91761	5.05877
		116.555	0.313483	116.555	0.372687	116.46	4.96021	6.69406	4.87764	4.16463	7.13056	4.11327	3.51535	4.90374	3.91884	5.05879
		116.556	0.308295	116.556	0.375739	116.46	4.96016	6.70015	4.87081	4.1651	7.13303	4.11253	3.51602	4.90162	3.92008	5.0588
		116.556	0.315466	116.556	0.37818	116.46	4.96012	6.70623	4.86398	4.16532	7.13569	4.11192	3.51667	4.89934	3.92144	5.05881
		116.557	0.322333	116.557	0.381689	116.46	4.96009	6.71158	4.85779	4.16556	7.13873	4.11139	3.51727	4.89717	3.92268	5.05882
		116.557	0.317297	116.557	0.384131	116.461	4.96008	6.71622	4.85189	4.16563	7.14236	4.1109	3.51781	4.895	3.92392	5.0588
		116.558	0.314246	116.558	0.383368	116.461	4.96013	6.7196	4.84684	4.16571	7.14599	4.1104	3.51836	4.8929	3.92514	5.05876
		116.558	0.320197	116.558	0.383673	116.461	4.96021	6.72424	4.8413	4.16578	7.14962	4.10991	3.51891	4.89082	3.92636	5.05872
		116.559	0.32218	116.559	0.386572	116.461	4.96028	6.72925	4.8351	4.16637	7.15286	4.10947	3.51948	4.88878	3.92745	5.05869
		116.559	0.318213	116.559	0.386725	116.461	4.96028	6.73561	4.82894	4.16737	7.15448	4.10918	3.52005	4.88675	3.92855	5.05867
		116.56	0.319739	116.56	0.385962	116.462	4.96028	6.74378	4.82233	4.1685	7.15603	4.10891	3.5206	4.88472	3.92961	5.05864
		116.56	0.324622	116.56	0.389319	116.462	4.96025	6.75202	4.81565	4.16964	7.15757	4.10866	3.52117	4.88289	3.93055	5.05861
		116.561	0.324927	116.561	0.39054	116.462	4.96021	6.76024	4.80897	4.17087	7.15914	4.10837	3.52171	4.88107	3.9315	5.05857
		116.561	0.323096	116.561	0.385962	116.462	4.96007	6.76846	4.80229	4.17207	7.16107	4.10814	3.52225	4.87931	3.93243	5.05854
		116.562	0.323401	116.562	0.386267	116.462	4.95965	6.77669	4.79544	4.17348	7.16299	4.10789	3.52287	4.87685	3.93377	5.05853
		116.562	0.323553	116.562	0.393134	116.463	4.95917	6.78512	4.78819	4.17491	7.16493	4.10753	3.52357	4.8745	3.93503	5.05852
		116.563	0.324011	116.563	0.397559	116.463	4.95871	6.79356	4.78094	4.17641	7.16651	4.10714	3.52439	4.87261	3.93611	5.05853
		116.564	0.326453	116.564	0.399237	116.463	4.95825	6.7994	4.77447	4.17784	7.16835	4.10675	3.52521	4.87078	3.93719	5.05853
		116.564	0.328589	116.564	0.400916	116.463	4.95786	6.80537	4.76787	4.17968	7.1689	4.10625	3.52606	4.86906	3.9382	5.05855
		116.565	0.330573	116.565	0.401221	116.463	4.95762	6.81151	4.76128	4.18147	7.16946	4.10585	3.52689	4.86739	3.9392	5.05857
		116.565	0.33576	116.565	0.400458	116.464	4.95741	6.81805	4.7547	4.18256	7.17175	4.10551	3.52767	4.86567	3.94022	5.0586
		116.566	0.340491	116.566	0.399237	116.464	4.95729	6.82458	4.74811	4.18347	7.17514	4.10517	3.52838	4.86379	3.94134	5.05863
		116.566	0.340948	116.566	0.396948	116.464	4.95715	6.83028	4.742	4.18436	7.17871	4.10489	3.52905	4.8618	3.94245	5.05867
		116.567	0.341254	116.567	0.39527	116.464	4.95702	6.83559	4.73604	4.18529	7.18229	4.10463	3.52973	4.85981	3.94356	5.05871
		116.567	0.341864	116.567	0.396643	116.464	4.95688	6.83917	4.73122	4.18647	7.18542	4.10436	3.5304	4.85755	3.94505	5.05875
		116.568	0.338049	116.568	0.401984	116.465	4.9567	6.84275	4.72639	4.18771	7.18766	4.10424	3.531	4.85486	3.94673	5.0588
		116.568	0.33515	116.568	0.40824	116.465	4.95652	6.8463	4.72189	4.189	7.18966	4.10409	3.53164	4.85214	3.94842	5.05885
		116.569	0.337744	116.569	0.40824	116.465	4.95623	6.84986	4.71747	4.19031	7.19119	4.10394	3.53224	4.84945	3.95012	5.05891
		116.569	0.336981	116.569	0.403967	116.465	4.95577	6.8535	4.71279	4.19163	7.19299	4.1038	3.53284	4.84676	3.95181	5.05897
		116.57	0.332098	116.57	0.405035	116.465	4.95517	6.85641	4.70836	4.19294	7.19479	4.10366	3.53335	4.8443	3.95341	5.05902
		116.57	0.331946	116.57	0.40824	116.466	4.95444	6.85801	4.70469	4.19397	7.19905	4.10343	3.53385	4.84199	3.95481	5.05908
		116.571	0.334387	116.571	0.407629	116.466	4.95357	6.8597	4.70088	4.19466	7.2049	4.10279	3.53447	4.83968	3.9562	5.05913
		116.571	0.334387	116.571	0.40824	116.466	4.9527	6.86329	4.69622	4.19479	7.21076	4.10215	3.53508	4.83731	3.95763	5.05918
		116.572	0.337286	116.572	0.409003	116.466	4.95156	6.86779	4.68909	4.19473	7.21661	4.10153	3.5357	4.83495	3.95906	5.05924
		116.572	0.342932	116.572	0.405341	116.466	4.9504	6.8723	4.68016	4.19405	7.22246	4.10091	3.53616	4.83253	3.96049	5.05928
		116.573	0.343542	116.573	0.40473	116.467	4.94903	6.87776	4.67092	4.19219	7.22822	4.10018	3.53647	4.83011	3.96191	5.05932
		116.573	0.342169	116.573	0.408392	116.467	4.9478	6.88436	4.66141	4.18987	7.23398	4.09963	3.53677	4.82771	3.96318	5.05935
		116.574	0.342627	116.574	0.406561	116.467	4.94656	6.89096	4.65189	4.18755	7.23973	4.09913	3.53702	4.82532	3.96444	5.05936
		116.574	0.340338	116.574	0.402594	116.467	4.94532	6.89611	4.64384	4.1843	7.24542	4.09857	3.53695	4.82292	3.96571	5.05936
		116.575	0.337439	116.575	0.403967	116.467	4.9433	6.89581	4.63783	4.18019	7.25261	4.09808	3.53671	4.82053	3.96685	5.05937
		116.576	0.340796	116.576	0.405798	116.468	4.94117	6.89551	4.63182	4.17604	7.25811	4.09758	3.53647	4.8174	3.96833	5.05938
		116.576	0.344305	116.576	0.405798	116.468	4.93883	6.89479	4.62581	4.17189	7.26369	4.09704	3.53627	4.81414	3.96983	5.05939
		116.577	0.341559	116.577	0.406409	116.468	4.93647	6.89371	4.6198	4.16814	7.26927	4.0965	3.53612	4.8108	3.97144	5.05941
		116.577	0.337592	116.577	0.406714	116.468	4.93371	6.89264	4.61378	4.16439	7.27408	4.09568	3.53597	4.80745	3.97305	5.05941
		116.578	0.337286	116.578	0.406409	116.468	4.93066	6.89012	4.60886	4.16198	7.27461	4.09464	3.53598	4.80392	3.97481	5.05941
		116.578	0.339423	116.578	0.406104	116.469	4.92746	6.88718	4.60493	4.15993	7.27225	4.09292	3.53621	4.80116	3.97602	5.0594
		116.579	0.340948	116.579	0.406866	116.469	4.92426	6.88423	4.60128	4.15789	7.27004	4.09117	3.53646	4.7984	3.97719	5.05938
		116.579	0.340338	116.579	0.409003	116.469	4.92121	6.88129	4.5976	4.15615	7.26649	4.08936	3.53672	4.79569	3.97832	5.05936
		116.58	0.339575	116.58	0.407782	116.469	4.9187	6.87854	4.59413	4.15411	7.26415	4.08832	3.53641	4.79298	3.97946	5.05929
		116.58	0.337897	116.58	0.403662	116.469	4.9164	6.87579	4.59095	4.15247	7.25978	4.08725	3.53609	4.79053	3.98029	5.05922
		116.581	0.333319	116.581	0.40351	116.47	4.91419	6.8738	4.58832	4.15093	7.25541	4.08621	3.53571	4.78798	3.98125	5.05914
		116.581	0.33454	116.581	0.393591	116.47	4.91212	6.87198	4.58555	4.14982	7.24954	4.08493	3.53532	4.78532	3.98227	5.05902
		116.582	0.34812	116.582	0.358191	116.47	4.91004	6.87011	4.58263	4.14835	7.24346	4.08363	3.5349	4.78239	3.98338	5.05888
		116.582	0.36048	116.582	0.324774	116.47	4.90802	6.86869	4.5796	4.1476	7.2376	4.08233	3.53462	4.77941	3.9845	5.05868
		116.583	0.360175	116.583	0.322333	116.47	4.90606	6.86727	4.57644	4.147	7.23082	4.08085	3.53432	4.7764	3.98562	5.05847
		116.583	0.356512	116.583	0.334998	116.471	4.90414	6.86602	4.57322	4.14674	7.22169	4.07937	3.53401	4.7727	3.98709	5.05826
		116.584	0.358954	116.584	0.34339	116.471	4.90223	6.86739	4.5698	4.14741	7.21124	4.07788	3.53371	4.769	3.98859	5.05805
		116.584	0.362158	116.584	0.348273	116.471	4.90035	6.86873	4.5665	4.148	7.20086	4.0764	3.53341	4.7653	3.99009	5.05783
		116.585	0.360632	116.585	0.34751	116.471	4.89863	6.87007	4.56321	4.14859	7.19049	4.07492	3.53289	4.76145	3.99168	5.05762
		116.585	0.358038	116.585	0.341711	116.471	4.89701	6.8709	4.56052	4.14822	7.18122	4.07381	3.53227	4.75767	3.9932	5.05742
		116.586	0.359717	116.586	0.337592	116.472	4.89541	6.8715	4.55792	4.14746	7.17487	4.07306	3.53159	4.75389	3.99472	5.05721
		116.586	0.36048	116.586	0.334082	116.472	4.8938	6.87197	4.55528	4.1466	7.16942	4.07213	3.5309	4.75049	3.99611	5.05699
		116.587	0.354376	116.587	0.330267	116.472	4.89219	6.87245	4.55264	4.1454	7.16454	4.0712	3.53018	4.7471	3.99745	5.05676
		116.588	0.347815	116.588	0.327826	116.472	4.89059	6.87293	4.55004	4.14495	7.15867	4.07016	3.52945	4.7437	3.99884	5.05655
		116.588	0.346136	116.588	0.325385	116.472	4.88899	6.87176	4.54854	4.14424	7.15474	4.06893	3.5289	4.74032	4.00025	5.05637
		116.589	0.345068	116.589	0.3263	116.473	4.8873	6.87004	4.54727	4.14379	7.14906	4.06758	3.52844	4.73693	4.00167	5.05623
		116.589	0.34812	116.589	0.331335	116.473	4.88567	6.86938	4.54567	4.14343	7.14621	4.06622	3.52808	4.73354	4.00313	5.0561
		116.59	0.358344	116.59	0.333472	116.473	4.88404	6.86872	4.54407	4.14308	7.14335	4.06496	3.52774	4.73023	4.0047	5.05598
		116.59	0.362616	116.59	0.333472	116.473	4.88263	6.86746	4.54309	4.14273	7.14098	4.06343	3.52753	4.7271	4.00615	5.05588
		116.591	0.358801	116.591	0.333624	116.473	4.88124	6.86713	4.54191	4.14249	7.13928	4.06225	3.5272	4.72397	4.00769	5.05578
		116.591	0.359412	116.591	0.330573	116.474	4.87984	6.86589	4.54109	4.14256	7.13769	4.06123	3.52685	4.72089	4.00921	5.05572
		116.592	0.360937	116.592	0.332404	116.474	4.87848	6.86367	4.54036	4.14264	7.1363	4.06021	3.52645	4.71784	4.01059	5.05566
		116.592	0.356665	116.592	0.341711	116.474	4.87722	6.86155	4.53963	4.1426	7.13494	4.05919	3.52605	4.71482	4.01182	5.05561
		116.593	0.354987	116.593	0.341406	116.474	4.87602	6.85933	4.5389	4.1423	7.13505	4.05817	3.52565	4.71196	4.01297	5.05556
		116.593	0.357581	116.593	0.333929	116.474	4.87493	6.85829	4.53817	4.142	7.13515	4.05703	3.52526	4.7097	4.01374	5.05551
		116.594	0.359564	116.594	0.336066	116.475	4.87411	6.85834	4.53727	4.1417	7.13526	4.05595	3.52501	4.70748	4.01438	5.05545
		116.594	0.363684	116.594	0.339575	116.475	4.87332	6.85858	4.53634	4.14159	7.13414	4.0548	3.52476	4.70577	4.01457	5.05541
		116.595	0.36521	116.595	0.333624	116.475	4.87254	6.85905	4.53545	4.14144	7.13477	4.05366	3.52452	4.70415	4.01467	5.05537
		116.595	0.36048	116.595	0.330573	116.475	4.87181	6.85951	4.53455	4.14139	7.1349	4.05257	3.52421	4.70254	4.01474	5.05534
		116.596	0.361243	116.596	0.33454	116.476	4.87107	6.86003	4.53366	4.14134	7.13503	4.05141	3.5239	4.70096	4.01485	5.05531
		116.596	0.367957	116.596	0.33866	116.476	4.8703	6.86027	4.53277	4.14116	7.13643	4.05028	3.52358	4.69948	4.01488	5.05527
		116.597	0.368872	116.597	0.342169	116.476	4.86952	6.85987	4.53198	4.14026	7.13945	4.04914	3.52326	4.69809	4.01488	5.05522
		116.597	0.367194	116.597	0.343848	116.476	4.86874	6.85946	4.5312	4.13936	7.14248	4.04802	3.52289	4.69669	4.01489	5.05516
		116.598	0.368719	116.598	0.34339	116.476	4.86796	6.85881	4.53044	4.13846	7.14551	4.0469	3.52252	4.69529	4.01493	5.05507
		116.598	0.369025	116.598	0.345831	116.477	4.86717	6.85793	4.52968	4.13753	7.14901	4.04585	3.522	4.69348	4.0151	5.05497
		116.599	0.36994	116.599	0.34873	116.477	4.86639	6.85656	4.52906	4.13588	7.15415	4.04488	3.52147	4.69163	4.01533	5.05488
		116.599	0.37406	116.599	0.347968	116.477	4.86571	6.85664	4.52789	4.13423	7.1622	4.04404	3.52088	4.68975	4.01561	5.05481
		116.6	0.377875	116.6	0.349799	116.477	4.86518	6.85667	4.52722	4.13258	7.17026	4.043	3.52056	4.68787	4.01589	5.05474
		116.601	0.382758	116.601	0.35575	116.477	4.86465	6.85669	4.52654	4.13101	7.17818	4.04196	3.52025	4.68597	4.01621	5.05466
		116.601	0.385657	116.601	0.358191	116.478	4.86442	6.86028	4.52507	4.13001	7.18267	4.04063	3.51999	4.68397	4.01669	5.05461
		116.602	0.381842	116.602	0.357428	116.478	4.8652	6.86536	4.52375	4.12901	7.18716	4.03924	3.51988	4.68197	4.01716	5.05457
		116.602	0.380621	116.602	0.358191	116.478	4.86727	6.87226	4.52272	4.12804	7.19213	4.03778	3.51983	4.67999	4.01764	5.05456
		116.603	0.386572	116.603	0.358496	116.478	4.87005	6.87916	4.52214	4.12683	7.19781	4.0361	3.51994	4.67805	4.01811	5.05456
		116.603	0.386572	116.603	0.355902	116.478	4.8728	6.8847	4.52205	4.12577	7.20343	4.03441	3.52006	4.67654	4.01853	5.05457
		116.604	0.383673	116.604	0.353308	116.479	4.87558	6.8898	4.52331	4.12598	7.20831	4.03272	3.52017	4.67524	4.01901	5.0546
		116.604	0.391455	116.604	0.353918	116.479	4.87708	6.89395	4.52479	4.12628	7.21255	4.03133	3.52033	4.67395	4.01949	5.05464
		116.605	0.4	116.605	0.356665	116.479	4.87879	6.89833	4.52626	4.12658	7.21676	4.03038	3.5204	4.6731	4.01997	5.05472
		116.605	0.400916	116.605	0.359412	116.479	4.87999	6.90271	4.52774	4.12689	7.22097	4.02943	3.52049	4.67238	4.02037	5.05482
		116.606	0.406409	116.606	0.361395	116.479	4.8813	6.90715	4.52938	4.12688	7.22396	4.02913	3.51999	4.6717	4.02074	5.05493
		116.606	0.415717	116.606	0.362311	116.48	4.88262	6.91328	4.53101	4.12652	7.22862	4.02884	3.52009	4.67159	4.02108	5.05504
		116.607	0.415717	116.607	0.3617	116.48	4.88388	6.91584	4.53266	4.12575	7.23379	4.02824	3.52022	4.67246	4.02061	5.05515
		116.607	0.414343	116.607	0.361243	116.48	4.88504	6.91814	4.53501	4.12456	7.241	4.02765	3.52039	4.67365	4.02008	5.0553
		116.608	0.420142	116.608	0.361548	116.48	4.88621	6.91796	4.5394	4.12337	7.248	4.02705	3.52052	4.67499	4.01955	5.05545
		116.608	0.423499	116.608	0.360785	116.48	4.88737	6.91535	4.54471	4.12244	7.255	4.02643	3.52079	4.67641	4.01895	5.0556
		116.609	0.424261	116.609	0.357733	116.481	4.8885	6.91274	4.55013	4.12205	7.26047	4.02587	3.52109	4.67785	4.01823	5.05574
		116.609	0.428687	116.609	0.355902	116.481	4.88917	6.91014	4.55566	4.12219	7.26421	4.02539	3.52142	4.67928	4.01751	5.05588
		116.61	0.429602	116.61	0.357428	116.481	4.88981	6.90788	4.56118	4.12276	7.26636	4.02483	3.52187	4.68125	4.01666	5.05602
		116.61	0.426855	116.61	0.358649	116.481	4.89034	6.90562	4.56671	4.12333	7.2685	4.02422	3.52237	4.6833	4.0158	5.05615
		116.611	0.43067	116.611	0.35697	116.481	4.89088	6.90275	4.57226	4.124	7.27064	4.0236	3.52293	4.68534	4.01494	5.05629
		116.611	0.434943	116.611	0.356665	116.482	4.89142	6.89855	4.57945	4.12514	7.27149	4.02297	3.52348	4.68757	4.01399	5.05641
		116.612	0.431128	116.612	0.360632	116.482	4.89197	6.89435	4.58663	4.12628	7.27108	4.02256	3.52408	4.6898	4.01307	5.05652
		116.612	0.428839	116.612	0.364447	116.482	4.89256	6.89015	4.59382	4.1278	7.27012	4.02187	3.52485	4.69207	4.01213	5.05662
		116.613	0.434332	116.613	0.3646	116.482	4.89315	6.88611	4.60035	4.12914	7.26917	4.02148	3.5251	4.69429	4.01129	5.05672
		116.614	0.439063	116.614	0.363074	116.482	4.89364	6.8814	4.60702	4.13048	7.26824	4.02109	3.52534	4.69652	4.01045	5.05682
		116.614	0.437384	116.614	0.361548	116.483	4.89411	6.8756	4.614	4.13167	7.26848	4.0208	3.52555	4.69872	4.00959	5.05693
		116.615	0.432806	116.615	0.360785	116.483	4.89459	6.86798	4.62315	4.131	7.2724	4.02052	3.52596	4.70082	4.00876	5.05706
		116.615	0.430212	116.615	0.359564	116.483	4.89507	6.86035	4.63231	4.13016	7.27644	4.02008	3.52637	4.70269	4.00817	5.05719
		116.616	0.431281	116.616	0.357275	116.483	4.89566	6.85273	4.64146	4.12926	7.28036	4.01964	3.52678	4.7042	4.00766	5.05732
		116.616	0.436163	116.616	0.358344	116.483	4.89635	6.84511	4.65062	4.12945	7.28289	4.01922	3.52723	4.70565	4.00722	5.05748
		116.617	0.441199	116.617	0.362616	116.484	4.89716	6.83812	4.65977	4.12968	7.28466	4.01879	3.52771	4.70711	4.00679	5.0576
		116.617	0.438452	116.617	0.359869	116.484	4.89774	6.83156	4.66901	4.13038	7.28619	4.01837	3.52822	4.70856	4.00635	5.05771
		116.618	0.431891	116.618	0.351782	116.484	4.89821	6.8254	4.67739	4.13131	7.28746	4.01791	3.52873	4.7101	4.00584	5.05782
		116.618	0.433722	116.618	0.353461	116.484	4.89868	6.81924	4.68578	4.13169	7.28911	4.01752	3.52925	4.71163	4.00528	5.05788
		116.619	0.438757	116.619	0.359259	116.484	4.89914	6.81308	4.6949	4.13206	7.29077	4.01712	3.52978	4.71311	4.00476	5.05794
		116.619	0.43479	116.619	0.35697	116.485	4.89953	6.80692	4.70346	4.13243	7.29242	4.01681	3.53025	4.71448	4.00428	5.05798
		116.62	0.425635	116.62	0.359106	116.485	4.89992	6.80015	4.71203	4.13306	7.2943	4.01666	3.53072	4.71602	4.0038	5.05801
		116.62	0.417548	116.62	0.374518	116.485	4.9003	6.7937	4.72026	4.13344	7.29589	4.01657	3.53109	4.71752	4.0033	5.05804
		116.621	0.405951	116.621	0.389471	116.485	4.90069	6.78726	4.72849	4.13373	7.29762	4.01651	3.53141	4.71908	4.0028	5.05811
		116.621	0.39054	116.621	0.402441	116.485	4.90108	6.7825	4.73595	4.13401	7.29935	4.01654	3.53178	4.72066	4.0023	5.05817
		116.622	0.377417	116.622	0.419531	116.486	4.90136	6.77779	4.74339	4.13451	7.30089	4.01651	3.5321	4.72229	4.00179	5.05827
		116.622	0.371924	116.622	0.427618	116.486	4.90157	6.77362	4.75071	4.13527	7.30189	4.01643	3.53246	4.7239	4.00128	5.05841
		116.623	0.372229	116.623	0.418616	116.486	4.90178	6.77161	4.75659	4.13706	7.30058	4.01644	3.53272	4.72549	4.00095	5.05854
		116.623	0.368719	116.623	0.407324	116.486	4.90197	6.76914	4.76258	4.13886	7.29926	4.0163	3.53297	4.72685	4.00061	5.05868
		116.624	0.362006	116.624	0.403204	116.486	4.90193	6.76492	4.76938	4.13987	7.29735	4.01616	3.53319	4.7282	4.00028	5.05882
		116.624	0.360632	116.624	0.40061	116.487	4.90189	6.75999	4.77631	4.14059	7.29463	4.01612	3.53338	4.72908	4	5.05891
		116.625	0.35697	116.625	0.395728	116.487	4.9018	6.75505	4.78323	4.14123	7.2917	4.01606	3.53338	4.73018	3.99947	5.059
		116.626	0.345831	116.626	0.389929	116.487	4.90158	6.75231	4.78949	4.14171	7.29027	4.01602	3.53329	4.73133	3.99882	5.05908
		116.626	0.341559	116.626	0.385809	116.487	4.90137	6.74957	4.79574	4.14218	7.28861	4.01595	3.53325	4.73246	3.99817	5.05915
		116.627	0.345068	116.627	0.38291	116.487	4.90112	6.74562	4.80271	4.14258	7.2878	4.01589	3.53318	4.73359	3.9975	5.05922
		116.627	0.342627	116.627	0.377875	116.488	4.90091	6.74193	4.80986	4.14324	7.287	4.01591	3.53313	4.73447	3.99708	5.0593
		116.628	0.336066	116.628	0.371771	116.488	4.90075	6.73831	4.81708	4.14377	7.28649	4.01591	3.53308	4.73562	3.99659	5.05937
		116.628	0.332404	116.628	0.370703	116.488	4.90059	6.73413	4.8243	4.14444	7.28599	4.0159	3.53302	4.73689	3.99606	5.05943
		116.629	0.331946	116.629	0.376196	116.488	4.90055	6.72923	4.83152	4.14448	7.28801	4.01588	3.53297	4.73811	3.99547	5.05949
		116.629	0.333167	116.629	0.380164	116.488	4.90041	6.72382	4.83913	4.14452	7.29002	4.01575	3.53299	4.73933	3.99488	5.05955
		116.63	0.332709	116.63	0.377417	116.489	4.90027	6.71778	4.84704	4.14456	7.29204	4.01563	3.53302	4.74049	3.99438	5.05963
		116.63	0.332098	116.63	0.375891	116.489	4.90013	6.71227	4.85348	4.14537	7.29247	4.0159	3.53281	4.74162	3.99392	5.05968
		116.631	0.336066	116.631	0.380011	116.489	4.89998	6.70791	4.85951	4.14626	7.29235	4.01617	3.53257	4.74274	3.99346	5.05972
		116.631	0.337439	116.631	0.379858	116.489	4.89983	6.70466	4.86466	4.14715	7.29222	4.01644	3.53234	4.74383	3.993	5.05976
		116.632	0.333624	116.632	0.374213	116.489	4.89961	6.70142	4.8698	4.14758	7.29224	4.01694	3.53189	4.74491	3.99253	5.05981
		116.632	0.333014	116.632	0.37406	116.49	4.8994	6.7014	4.87377	4.14869	7.29205	4.01739	3.53143	4.74599	3.99208	5.05984
		116.633	0.332404	116.633	0.376501	116.49	4.89906	6.69886	4.87917	4.15012	7.28902	4.01785	3.53092	4.74714	3.9915	5.05986
		116.633	0.33042	116.633	0.371313	116.49	4.89885	6.69631	4.88457	4.15156	7.28599	4.01827	3.53046	4.74811	3.99096	5.05988
		116.634	0.33454	116.634	0.366278	116.49	4.89865	6.69376	4.8903	4.153	7.28252	4.0185	3.53011	4.74909	3.99042	5.05988
		116.634	0.334082	116.634	0.370551	116.49	4.89846	6.69053	4.89641	4.15465	7.27904	4.01859	3.52992	4.7498	3.98996	5.05986
		116.635	0.322333	116.635	0.372839	116.491	4.89829	6.68638	4.90272	4.15613	7.27732	4.01867	3.52972	4.75043	3.98947	5.05983
		116.635	0.316992	116.635	0.366125	116.491	4.89815	6.68275	4.90903	4.15734	7.27595	4.01877	3.52953	4.75106	3.98901	5.0598
		116.636	0.320654	116.636	0.363379	116.491	4.89811	6.67921	4.91511	4.15833	7.27515	4.01884	3.52924	4.75157	3.98869	5.05976
		116.636	0.316992	116.636	0.368262	116.491	4.89804	6.67603	4.92118	4.158	7.27673	4.01877	3.5291	4.75195	3.98838	5.05973
		116.637	0.311346	116.637	0.368109	116.491	4.89797	6.67443	4.92734	4.15767	7.2783	4.01874	3.52891	4.75212	3.98823	5.0597
		116.638	0.31394	116.638	0.364752	116.492	4.8979	6.67201	4.93366	4.15733	7.27988	4.01858	3.5289	4.75224	3.98819	5.05966
		116.638	0.316534	116.638	0.366888	116.492	4.89786	6.66998	4.93995	4.1569	7.2805	4.01833	3.5289	4.75226	3.98824	5.0596
		116.639	0.315619	116.639	0.366431	116.492	4.89785	6.66893	4.94555	4.15609	7.28273	4.01802	3.52893	4.7521	3.9883	5.05954
		116.639	0.316992	116.639	0.362006	116.492	4.89786	6.66789	4.95119	4.15534	7.28445	4.01777	3.52889	4.75195	3.98836	5.05948
		116.64	0.320197	116.64	0.365668	116.492	4.89786	6.66684	4.95684	4.15446	7.28666	4.01751	3.52885	4.75187	3.98842	5.05942
		116.64	0.322943	116.64	0.371924	116.493	4.89786	6.66622	4.96178	4.15418	7.28886	4.01724	3.52882	4.75182	3.98839	5.05937
		116.641	0.324469	116.641	0.370398	116.493	4.89785	6.66359	4.96905	4.15403	7.29107	4.01694	3.52878	4.75195	3.98823	5.05932
		116.641	0.321112	116.641	0.369025	116.493	4.89783	6.66006	4.9769	4.15474	7.29022	4.0166	3.52882	4.75199	3.98817	5.05928
		116.642	0.316687	116.642	0.372382	116.493	4.89789	6.6574	4.98419	4.1555	7.28937	4.01626	3.52887	4.75204	3.98807	5.05924
		116.642	0.319586	116.642	0.376196	116.493	4.8979	6.65515	4.9911	4.15641	7.28852	4.0159	3.52891	4.7522	3.98784	5.05921
		116.643	0.325842	116.643	0.378943	116.494	4.89798	6.65166	4.99877	4.1574	7.28766	4.01559	3.52888	4.75239	3.98757	5.05919
		116.643	0.3263	116.643	0.374365	116.494	4.89812	6.64787	5.00661	4.15852	7.28687	4.01519	3.52885	4.75295	3.98692	5.05919
		116.644	0.322638	116.644	0.364905	116.494	4.89829	6.64379	5.01465	4.15965	7.28609	4.01494	3.52878	4.75373	3.98616	5.05919
		116.644	0.321417	116.644	0.366431	116.494	4.89847	6.63953	5.02291	4.16087	7.28464	4.0147	3.52861	4.75459	3.98539	5.05919
		116.645	0.322028	116.645	0.376044	116.494	4.89867	6.63527	5.03116	4.1621	7.2832	4.01447	3.5285	4.75562	3.98452	5.05918
		116.645	0.320807	116.645	0.379248	116.495	4.89887	6.63009	5.03946	4.16351	7.28157	4.01427	3.5283	4.75665	3.98364	5.05915
		116.646	0.317908	116.646	0.380011	116.495	4.89916	6.62509	5.04754	4.16488	7.27855	4.01402	3.528	4.75762	3.98275	5.05912
		116.646	0.316382	116.646	0.382758	116.495	4.89944	6.61944	5.05598	4.16583	7.27554	4.0137	3.52776	4.75855	3.98186	5.05908
		116.647	0.317145	116.647	0.3823	116.495	4.89972	6.61373	5.06468	4.16646	7.27397	4.01329	3.52745	4.75952	3.9809	5.05903
		116.647	0.31684	116.647	0.381689	116.495	4.90001	6.60662	5.07402	4.1671	7.27241	4.01289	3.52714	4.76057	3.97995	5.05892
		116.648	0.315009	116.648	0.384283	116.496	4.90024	6.59911	5.08335	4.1674	7.27084	4.01257	3.52684	4.7616	3.97899	5.0588
		116.648	0.316229	116.648	0.386115	116.496	4.90046	6.5916	5.09268	4.16777	7.26955	4.01228	3.52652	4.76269	3.97796	5.05867
		116.649	0.320959	116.649	0.387793	116.496	4.90068	6.5841	5.102	4.16793	7.26989	4.01213	3.52615	4.76389	3.97689	5.05855
		116.649	0.325537	116.649	0.390234	116.496	4.90099	6.57638	5.11176	4.16809	7.27024	4.01197	3.52579	4.76528	3.97569	5.05842
		116.65	0.328131	116.65	0.390845	116.496	4.90141	6.56928	5.12142	4.16823	7.27021	4.01182	3.52544	4.76655	3.97461	5.0583
		116.651	0.328284	116.651	0.390692	116.497	4.90181	6.56256	5.13126	4.16837	7.26914	4.01176	3.52494	4.76799	3.97336	5.05821
		116.651	0.328284	116.651	0.393134	116.497	4.90209	6.55748	5.14024	4.1686	7.26675	4.01173	3.52444	4.76947	3.97211	5.05813
		116.652	0.331793	116.652	0.398016	116.497	4.90237	6.55168	5.14944	4.16912	7.26357	4.01176	3.52395	4.771	3.97081	5.05805
		116.652	0.337286	116.652	0.401221	116.497	4.90265	6.5455	5.15894	4.16963	7.2604	4.01178	3.52347	4.77248	3.96964	5.05796
		116.653	0.338812	116.653	0.399695	116.497	4.90301	6.53786	5.16922	4.16988	7.2592	4.0117	3.52301	4.77396	3.96848	5.05788
		116.653	0.333624	116.653	0.400763	116.498	4.90337	6.52835	5.17995	4.17015	7.25706	4.01161	3.52257	4.77538	3.96734	5.0578
		116.654	0.328436	116.654	0.407629	116.498	4.90377	6.51804	5.19087	4.17042	7.25493	4.01146	3.52212	4.77676	3.96626	5.05772
		116.654	0.330115	116.654	0.407324	116.498	4.90417	6.50769	5.20342	4.17105	7.25158	4.01122	3.5218	4.77812	3.96519	5.05765
		116.655	0.335303	116.655	0.397406	116.498	4.90468	6.49709	5.21569	4.17177	7.24787	4.01098	3.52148	4.77948	3.96411	5.05758
		116.655	0.337286	116.655	0.396643	116.498	4.90513	6.48636	5.22812	4.17249	7.24416	4.01078	3.52097	4.78158	3.96261	5.05748
		116.656	0.337897	116.656	0.408697	116.499	4.90559	6.47563	5.24055	4.17305	7.24115	4.01067	3.52044	4.78367	3.96111	5.05738
		116.656	0.338049	116.656	0.415717	116.499	4.90608	6.4649	5.25283	4.17333	7.2385	4.01066	3.51981	4.78571	3.95963	5.05726
		116.657	0.334235	116.657	0.409766	116.499	4.90658	6.45605	5.26433	4.17348	7.23559	4.01064	3.5191	4.7876	3.95825	5.05715
		116.657	0.329199	116.657	0.403204	116.499	4.907	6.4472	5.27582	4.17311	7.23396	4.01064	3.51837	4.78936	3.95694	5.05703
		116.658	0.327826	116.658	0.404272	116.499	4.90732	6.43835	5.28731	4.17274	7.23189	4.01063	3.51763	4.79106	3.95564	5.0569
		116.658	0.327979	116.658	0.403967	116.5	4.90764	6.4295	5.29967	4.17278	7.22852	4.01059	3.51692	4.79281	3.95433	5.05677
		116.659	0.328589	116.659	0.398627	116.5	4.90796	6.42024	5.31209	4.1732	7.22441	4.01053	3.51635	4.79453	3.95299	5.05664
		116.659	0.330878	116.659	0.399542	116.5	4.90826	6.4117	5.32411	4.17364	7.22036	4.01035	3.51583	4.79636	3.95166	5.05651
		116.66	0.332709	116.66	0.406104	116.5	4.90856	6.40351	5.33597	4.17413	7.21625	4.01016	3.5153	4.79816	3.95037	5.05639
		116.66	0.334998	116.66	0.406866	116.5	4.90886	6.39532	5.34783	4.17457	7.21196	4.00997	3.51477	4.80026	3.94868	5.05626
		116.661	0.338812	116.661	0.405188	116.501	4.90917	6.38713	5.3597	4.17501	7.20861	4.00974	3.51419	4.80235	3.94699	5.05613
		116.661	0.339117	116.661	0.40473	116.501	4.90943	6.37888	5.37228	4.17543	7.20551	4.00944	3.51365	4.80445	3.94532	5.05599
		116.662	0.334082	116.662	0.401526	116.501	4.90969	6.37063	5.38503	4.17558	7.20297	4.00911	3.5131	4.80657	3.94366	5.05585
		116.662	0.333014	116.662	0.400763	116.501	4.90996	6.36305	5.39762	4.17574	7.20044	4.00878	3.51254	4.80869	3.94199	5.0557
		116.663	0.339423	116.663	0.403967	116.501	4.91023	6.35534	5.4102	4.17586	7.1979	4.00837	3.51213	4.81081	3.94033	5.05555
		116.664	0.343237	116.664	0.402594	116.502	4.91073	6.34764	5.422	4.17605	7.19417	4.00797	3.51181	4.81295	3.93883	5.0554
		116.664	0.340796	116.664	0.401373	116.502	4.91132	6.34014	5.4334	4.17635	7.18963	4.00757	3.51149	4.81509	3.93733	5.05527
		116.665	0.339728	116.665	0.404883	116.502	4.91197	6.33347	5.44446	4.17727	7.18542	4.0072	3.51099	4.81723	3.93584	5.05515
		116.665	0.339423	116.665	0.40412	116.502	4.91265	6.32709	5.45491	4.17819	7.1812	4.0068	3.51049	4.81935	3.93437	5.05507
		116.666	0.335913	116.666	0.404272	116.502	4.91333	6.32071	5.46537	4.17911	7.17699	4.00641	3.50999	4.82148	3.93291	5.05499
		116.666	0.334235	116.666	0.410681	116.503	4.91403	6.31412	5.47487	4.18014	7.1714	4.00602	3.50949	4.82354	3.93146	5.05491
		116.667	0.334387	116.667	0.408697	116.503	4.9146	6.3067	5.48461	4.18137	7.16494	4.00516	3.50913	4.82559	3.93008	5.05484
		116.667	0.331335	116.667	0.400916	116.503	4.91529	6.2994	5.49419	4.18267	7.15847	4.00404	3.50902	4.82764	3.92883	5.05478
		116.668	0.332251	116.668	0.405493	116.503	4.916	6.29226	5.50376	4.18398	7.152	4.00296	3.5089	4.8297	3.92758	5.05472
		116.668	0.335608	116.668	0.410986	116.503	4.9167	6.28512	5.51334	4.18569	7.14402	4.00189	3.50879	4.83175	3.92634	5.05467
		116.669	0.330267	116.669	0.405341	116.504	4.91741	6.27797	5.52246	4.18737	7.13628	4.00089	3.50858	4.83434	3.92469	5.05462
		116.669	0.327216	116.669	0.398932	116.504	4.91795	6.27063	5.53158	4.18884	7.12858	4.00004	3.50831	4.83707	3.92303	5.05457
		116.67	0.340491	116.67	0.382758	116.504	4.91849	6.2633	5.54034	4.18995	7.12125	3.99924	3.50796	4.83983	3.92126	5.05451
		116.67	0.352393	116.67	0.345679	116.504	4.91905	6.25594	5.54911	4.19115	7.11392	3.99844	3.50762	4.84258	3.91948	5.05445
		116.671	0.351019	116.671	0.320349	116.504	4.91963	6.25003	5.55741	4.19215	7.10735	3.99765	3.50722	4.84534	3.91771	5.05438
		116.671	0.348883	116.671	0.32691	116.505	4.92021	6.24425	5.56627	4.1931	7.10079	3.99689	3.50681	4.84724	3.91644	5.05431
		116.672	0.347968	116.672	0.33515	116.505	4.92058	6.23847	5.57504	4.19407	7.09273	3.99616	3.50637	4.8492	3.91519	5.05422
		116.672	0.342627	116.672	0.331488	116.505	4.9209	6.23269	5.58383	4.19487	7.08548	3.99554	3.50588	4.8511	3.91395	5.05415
		116.673	0.339575	116.673	0.331488	116.505	4.92125	6.22684	5.59201	4.19584	7.07702	3.99493	3.5054	4.85301	3.91266	5.05407
		116.673	0.343695	116.673	0.331488	116.505	4.92156	6.22099	5.60019	4.19717	7.06857	3.9946	3.50467	4.85482	3.9115	5.05399
		116.674	0.349493	116.674	0.325537	116.506	4.92185	6.21406	5.60861	4.1984	7.06061	3.99425	3.50402	4.85668	3.91021	5.05391
		116.674	0.351172	116.674	0.325385	116.506	4.92214	6.2068	5.6174	4.19886	7.05459	3.9939	3.50343	4.8586	3.90886	5.05385
		116.675	0.347205	116.675	0.329199	116.506	4.9223	6.19914	5.62676	4.19975	7.04794	3.99357	3.50284	4.86052	3.90755	5.05379
		116.676	0.344	116.676	0.3263	116.506	4.92247	6.19104	5.63638	4.20021	7.04199	3.99325	3.50226	4.86231	3.90632	5.05373
		116.676	0.346442	116.676	0.324164	116.506	4.92263	6.18293	5.646	4.20066	7.03552	3.99288	3.50175	4.8641	3.90513	5.05367
		116.677	0.347815	116.677	0.327673	116.507	4.9228	6.17482	5.65561	4.20108	7.03025	3.99248	3.50125	4.86637	3.90361	5.0536
		116.677	0.346747	116.677	0.329047	116.507	4.92302	6.16672	5.66523	4.20057	7.02713	3.99206	3.50074	4.8685	3.90214	5.05353
		116.678	0.351019	116.678	0.328589	116.507	4.92327	6.15935	5.67413	4.2002	7.02401	3.99162	3.50023	4.87064	3.90066	5.05344
		116.678	0.357428	116.678	0.332556	116.507	4.92353	6.15197	5.68303	4.19982	7.02114	3.99119	3.49971	4.87282	3.8991	5.05334
		116.679	0.358038	116.679	0.338965	116.507	4.92379	6.14397	5.6927	4.19985	7.01794	3.99083	3.49925	4.87495	3.89763	5.05325
		116.679	0.357275	116.679	0.341864	116.508	4.92399	6.13622	5.70183	4.20026	7.01399	3.9903	3.4988	4.87709	3.89614	5.05315
		116.68	0.358954	116.68	0.338965	116.508	4.92408	6.12799	5.71179	4.20134	7.00828	3.98976	3.49841	4.87913	3.89477	5.0531
		116.68	0.359717	116.68	0.335913	116.508	4.92413	6.11975	5.72174	4.20288	7.00201	3.98924	3.49806	4.88121	3.89347	5.05308
		116.681	0.358954	116.681	0.337439	116.508	4.92418	6.11151	5.73169	4.20443	6.99563	3.98878	3.49771	4.88328	3.89216	5.05306
		116.681	0.357275	116.681	0.338049	116.508	4.92419	6.10346	5.741	4.20624	6.98712	3.98831	3.49736	4.88535	3.89084	5.05304
		116.682	0.355444	116.682	0.336066	116.509	4.92419	6.09541	5.74994	4.20778	6.98066	3.98787	3.49692	4.88734	3.88949	5.05297
		116.682	0.357733	116.682	0.339728	116.509	4.92411	6.08582	5.75928	4.20905	6.97417	3.98742	3.4964	4.88937	3.88813	5.05289
		116.683	0.362769	116.683	0.347968	116.509	4.92404	6.07624	5.76862	4.21032	6.96769	3.98699	3.49588	4.8914	3.88675	5.0528
		116.683	0.365057	116.683	0.349951	116.509	4.92396	6.06754	5.778	4.2116	6.96072	3.98649	3.49536	4.89338	3.88536	5.05269
		116.684	0.367804	116.684	0.345526	116.509	4.92389	6.0586	5.78761	4.21286	6.95375	3.9859	3.49485	4.89536	3.88398	5.05258
		116.684	0.374365	116.684	0.344611	116.51	4.92387	6.05097	5.79675	4.21412	6.9462	3.98491	3.49458	4.89726	3.88263	5.05244
		116.685	0.37818	116.685	0.350562	116.51	4.92403	6.04466	5.80524	4.21581	6.93799	3.98392	3.49437	4.89904	3.88143	5.05229
		116.685	0.377264	116.685	0.35285	116.51	4.92417	6.03855	5.81359	4.21781	6.92917	3.98292	3.49415	4.90073	3.88033	5.05213
		116.686	0.376501	116.686	0.345831	116.51	4.92445	6.03353	5.82114	4.2202	6.91889	3.98194	3.49393	4.90242	3.87924	5.05196
		116.686	0.376807	116.686	0.340643	116.51	4.92473	6.0285	5.82869	4.22259	6.90862	3.98116	3.49371	4.90369	3.87846	5.05183
		116.687	0.376807	116.687	0.343237	116.511	4.92485	6.02239	5.83672	4.22499	6.89834	3.98038	3.4934	4.90496	3.87776	5.0517
		116.688	0.378333	116.688	0.347052	116.511	4.92494	6.01551	5.84479	4.22718	6.88916	3.97959	3.49309	4.90625	3.87704	5.05157
		116.688	0.380774	116.688	0.349341	116.511	4.92497	6.00841	5.85282	4.22919	6.87844	3.97878	3.49274	4.90756	3.87631	5.05145
		116.689	0.381232	116.689	0.347968	116.511	4.92495	6.0013	5.86069	4.23085	6.86926	3.97796	3.49249	4.90887	3.8756	5.05132
		116.689	0.381384	116.689	0.344305	116.511	4.92482	5.9942	5.8685	4.2325	6.86008	3.97701	3.49225	4.91007	3.87496	5.05119
		116.69	0.38352	116.69	0.351477	116.512	4.92482	5.98844	5.87514	4.23408	6.84976	3.97606	3.4921	4.91115	3.87443	5.05107
		116.69	0.387335	116.69	0.362616	116.512	4.92473	5.98381	5.88167	4.23617	6.83919	3.97511	3.49198	4.91214	3.87398	5.05095
		116.691	0.392065	116.691	0.357123	116.512	4.92463	5.97923	5.8878	4.23826	6.82872	3.97415	3.49199	4.91313	3.87353	5.05087
		116.691	0.398627	116.691	0.348883	116.512	4.92454	5.9749	5.8943	4.24066	6.81816	3.9733	3.49199	4.91413	3.87312	5.05081
		116.692	0.405035	116.692	0.355139	116.512	4.92444	5.97079	5.9008	4.24304	6.80769	3.97243	3.49209	4.91555	3.87259	5.05075
		116.692	0.405035	116.692	0.358801	116.513	4.92423	5.9658	5.90736	4.24543	6.79722	3.97162	3.49219	4.91692	3.87206	5.05068
		116.693	0.400153	116.693	0.355444	116.513	4.9239	5.96081	5.914	4.24781	6.78431	3.97085	3.49229	4.91832	3.87153	5.05059
		116.693	0.402899	116.693	0.360327	116.513	4.92339	5.95442	5.92129	4.25044	6.7714	3.97034	3.4921	4.91971	3.8711	5.05054
		116.694	0.412665	116.694	0.364905	116.513	4.92285	5.94803	5.92858	4.25237	6.75849	3.96992	3.49191	4.92111	3.87067	5.05048
		116.694	0.413886	116.694	0.36109	116.513	4.922	5.94006	5.93587	4.25422	6.74901	3.96951	3.49167	4.92261	3.87007	5.0504
		116.695	0.407019	116.695	0.359106	116.514	4.92013	5.93029	5.94301	4.25607	6.73913	3.96912	3.4914	4.92417	3.86939	5.05031
		116.695	0.406104	116.695	0.358038	116.514	4.91696	5.91824	5.95049	4.25792	6.72876	3.96878	3.491	4.92578	3.86868	5.05021
		116.696	0.409308	116.696	0.355597	116.514	4.91302	5.90547	5.95771	4.25953	6.71864	3.96832	3.49047	4.92735	3.86796	5.05009
		116.696	0.409918	116.696	0.358801	116.514	4.90908	5.8934	5.96475	4.26099	6.70858	3.96778	3.48994	4.9285	3.86718	5.04998
		116.697	0.412054	116.697	0.362769	116.514	4.90514	5.88094	5.97103	4.26167	6.69894	3.96724	3.48947	4.92945	3.86635	5.04984
		116.697	0.414954	116.697	0.360632	116.515	4.9025	5.86943	5.97711	4.26243	6.68888	3.9663	3.48897	4.93044	3.86548	5.04968
		116.698	0.413886	116.698	0.358344	116.515	4.9	5.85813	5.98251	4.26312	6.67947	3.96525	3.48842	4.93102	3.86457	5.04949
		116.698	0.414801	116.698	0.360022	116.515	4.89813	5.84745	5.98786	4.26373	6.67055	3.96418	3.48786	4.93148	3.8637	5.04925
		116.699	0.419531	116.699	0.363837	116.515	4.89655	5.83831	5.99224	4.26444	6.66286	3.96311	3.48731	4.93197	3.86285	5.04901
		116.699	0.419836	116.699	0.364294	116.515	4.89497	5.82749	5.99661	4.26531	6.65517	3.96219	3.48618	4.93193	3.86199	5.04877
		116.7	0.419073	116.7	0.359259	116.516	4.89345	5.82097	6.00104	4.26617	6.64748	3.96158	3.485	4.93099	3.86192	5.04853
		116.701	0.423804	116.701	0.357581	116.516	4.89207	5.81462	6.00576	4.26707	6.64034	3.96102	3.4838	4.92981	3.86192	5.04828
		116.701	0.428076	116.701	0.3617	116.516	4.89079	5.81096	6.00886	4.26885	6.63377	3.96076	3.48263	4.92852	3.8621	5.04807
		116.702	0.426245	116.702	0.361395	116.516	4.88955	5.80731	6.01213	4.27046	6.62764	3.96063	3.48133	4.92731	3.86226	5.04789
		116.702	0.425635	116.702	0.359717	116.516	4.88835	5.80398	6.0154	4.27239	6.62057	3.9605	3.48003	4.92607	3.8626	5.04771
		116.703	0.430518	116.703	0.364447	116.517	4.88839	5.80188	6.01856	4.274	6.61583	3.96043	3.47876	4.92484	3.86293	5.04765
		116.703	0.434637	116.703	0.363684	116.517	4.88917	5.80247	6.02146	4.27546	6.61386	3.96083	3.47734	4.92306	3.86365	5.04771
		116.704	0.433417	116.704	0.355292	116.517	4.89035	5.80316	6.02336	4.27712	6.61434	3.96158	3.47585	4.92086	3.86457	5.04786
		116.704	0.433264	116.704	0.353766	116.517	4.89153	5.80613	6.02371	4.27873	6.61482	3.96276	3.47434	4.91866	3.86549	5.04816
		116.705	0.437994	116.705	0.357123	116.517	4.89273	5.811	6.02238	4.27986	6.6174	3.96395	3.47284	4.91599	3.86686	5.04847
		116.705	0.438452	116.705	0.356818	116.518	4.89405	5.81738	6.02018	4.28099	6.62123	3.96496	3.47147	4.91208	3.86906	5.04877
		116.706	0.43006	116.706	0.356512	116.518	4.89549	5.82376	6.01791	4.28213	6.62753	3.96595	3.47046	4.90807	3.87144	5.04911
		116.706	0.423193	116.706	0.359412	116.518	4.89701	5.82998	6.0163	4.28344	6.63644	3.96664	3.47009	4.90355	3.87385	5.04947
		116.707	0.421667	116.707	0.362006	116.518	4.89868	5.83523	6.01469	4.28496	6.64533	3.96733	3.46972	4.89903	3.87627	5.04983
		116.707	0.414496	116.707	0.366431	116.518	4.90034	5.84048	6.01307	4.28648	6.65423	3.96802	3.46934	4.89454	3.87869	5.05017
		116.708	0.400763	116.708	0.376501	116.519	4.90201	5.84755	6.00928	4.28852	6.65847	3.96964	3.46854	4.89055	3.88058	5.05054
		116.708	0.392523	116.708	0.390997	116.519	4.90346	5.85831	6.00413	4.2911	6.66167	3.97142	3.46774	4.88672	3.88231	5.05092
		116.709	0.39115	116.709	0.403662	116.519	4.90462	5.86999	5.998	4.29469	6.66501	3.97321	3.46692	4.88326	3.88397	5.05129
		116.709	0.38642	116.709	0.411444	116.519	4.90579	5.88166	5.99188	4.29828	6.66784	3.97495	3.46608	4.87969	3.88562	5.05162
		116.71	0.376044	116.71	0.417395	116.519	4.90688	5.89319	5.98575	4.30187	6.67044	3.9767	3.46522	4.87612	3.88717	5.05198
		116.71	0.367041	116.71	0.418921	116.52	4.90822	5.90436	5.97962	4.30545	6.6717	3.97844	3.46432	4.8725	3.88875	5.0523
		116.711	0.362616	116.711	0.411444	116.52	4.90958	5.91553	5.97414	4.30904	6.67295	3.98044	3.4633	4.8688	3.89041	5.05262
		116.711	0.36048	116.711	0.404578	116.52	4.91082	5.92724	5.96808	4.31283	6.67382	3.9826	3.46213	4.8651	3.89212	5.05298
		116.712	0.357123	116.712	0.405035	116.52	4.91197	5.93896	5.96149	4.31662	6.67469	3.98476	3.46097	4.86134	3.89392	5.05334
		116.713	0.350409	116.713	0.404272	116.52	4.91312	5.95065	5.95535	4.32086	6.67561	3.98686	3.45983	4.85758	3.89573	5.05371
		116.713	0.344916	116.713	0.400153	116.521	4.91425	5.96234	5.94921	4.32437	6.67697	3.98847	3.45891	4.85362	3.89757	5.05405
		116.714	0.345984	116.714	0.397101	116.521	4.91539	5.97317	5.94341	4.32787	6.6786	3.98959	3.45818	4.84966	3.89944	5.0544
		116.714	0.347052	116.714	0.391302	116.521	4.91629	5.98399	5.93711	4.33097	6.68023	3.99055	3.45765	4.84582	3.90088	5.05471
		116.715	0.340796	116.715	0.384131	116.521	4.91719	5.9948	5.93082	4.33408	6.68185	3.99152	3.45712	4.84196	3.90232	5.05501
		116.715	0.330878	116.715	0.383215	116.521	4.91806	6.00562	5.92537	4.33708	6.68367	3.99258	3.45658	4.83806	3.90375	5.05528
		116.716	0.321417	116.716	0.383368	116.522	4.91884	6.01635	5.91991	4.33989	6.68563	3.99371	3.456	4.83415	3.90518	5.05552
		116.716	0.314246	116.716	0.37818	116.522	4.91932	6.02401	5.91648	4.34191	6.68947	3.99484	3.45525	4.83024	3.90631	5.05576
		116.717	0.312415	116.717	0.374976	116.522	4.91973	6.03167	5.91304	4.3441	6.69254	3.99603	3.45451	4.82657	3.90739	5.05596
		116.717	0.31272	116.717	0.379095	116.522	4.92032	6.03933	5.9096	4.34791	6.69352	3.99722	3.45376	4.82298	3.90847	5.05612
		116.718	0.313483	116.718	0.384131	116.522	4.92091	6.04771	5.90604	4.35217	6.6945	3.99832	3.45304	4.81994	3.90938	5.05633
		116.718	0.318365	116.718	0.382758	116.523	4.9215	6.05609	5.9022	4.35654	6.69538	3.99929	3.45251	4.81693	3.91024	5.05651
		116.719	0.322943	116.719	0.376959	116.523	4.92203	6.06447	5.89731	4.36109	6.69419	4.00024	3.45201	4.81397	3.91102	5.05665
		116.719	0.322791	116.719	0.375891	116.523	4.92242	6.07188	5.89235	4.36564	6.69322	4.00116	3.45149	4.81102	3.91175	5.05678
		116.72	0.322333	116.72	0.379401	116.523	4.92279	6.0805	5.88649	4.37003	6.69225	4.00208	3.451	4.80807	3.91249	5.05688
		116.72	0.320959	116.72	0.379248	116.523	4.92316	6.08912	5.88024	4.37401	6.69265	4.00288	3.4505	4.80512	3.91322	5.05698
		116.721	0.31745	116.721	0.378027	116.524	4.92346	6.09773	5.87393	4.37736	6.69306	4.00365	3.45	4.80185	3.91407	5.05705
		116.721	0.317755	116.721	0.381232	116.524	4.92361	6.1072	5.8675	4.38009	6.69384	4.00442	3.44952	4.79822	3.91519	5.05712
		116.722	0.318213	116.722	0.380774	116.524	4.92361	6.11758	5.8605	4.38312	6.69321	4.0052	3.44903	4.79434	3.91665	5.05717
		116.722	0.315619	116.722	0.37467	116.524	4.92369	6.12797	5.85351	4.38614	6.69295	4.00608	3.44834	4.79045	3.9181	5.05722
		116.723	0.31806	116.723	0.371161	116.524	4.92377	6.13835	5.84651	4.38898	6.6927	4.00695	3.44765	4.78656	3.91957	5.05725
		116.723	0.323859	116.723	0.371161	116.525	4.92381	6.14601	5.84145	4.39123	6.69403	4.00761	3.44704	4.78259	3.92103	5.05728
		116.724	0.325232	116.724	0.373602	116.525	4.92369	6.15026	5.83772	4.39302	6.69593	4.0085	3.44636	4.77863	3.9225	5.05731
		116.724	0.325842	116.724	0.378638	116.525	4.9235	6.15302	5.83488	4.39605	6.6959	4.00939	3.44567	4.77471	3.92402	5.05738
		116.725	0.325537	116.725	0.376654	116.525	4.9233	6.15579	5.83204	4.39954	6.69573	4.01031	3.44498	4.77079	3.92553	5.05749
		116.726	0.319434	116.726	0.368719	116.526	4.92311	6.15855	5.8292	4.40255	6.69564	4.01133	3.44429	4.76688	3.92703	5.05762
		116.726	0.315771	116.726	0.369635	116.526	4.92303	6.16496	5.82454	4.40566	6.69639	4.01236	3.4436	4.76298	3.92853	5.05775
		116.727	0.319434	116.727	0.376349	116.526	4.92298	6.17198	5.81973	4.40858	6.69772	4.01344	3.44292	4.75926	3.92999	5.05789
		116.727	0.322943	116.727	0.375281	116.526	4.92293	6.18036	5.8138	4.41077	6.70098	4.01493	3.44207	4.75554	3.93137	5.05801
		116.728	0.324011	116.728	0.372534	116.526	4.92289	6.18903	5.80795	4.41275	6.70425	4.01643	3.44123	4.75223	3.93242	5.05814
		116.728	0.324622	116.728	0.376654	116.527	4.92292	6.199	5.80169	4.41395	6.70817	4.01798	3.44039	4.74905	3.93342	5.05826
		116.729	0.324927	116.729	0.3823	116.527	4.92294	6.20808	5.79542	4.41516	6.71133	4.01951	3.43955	4.74595	3.93434	5.05839
		116.729	0.327521	116.729	0.383826	116.527	4.92305	6.21707	5.78947	4.41683	6.71353	4.02091	3.43881	4.74279	3.93526	5.05851
		116.73	0.329657	116.73	0.380469	116.527	4.92321	6.22606	5.78351	4.42024	6.71295	4.02221	3.43812	4.73972	3.93623	5.05863
		116.73	0.326147	116.73	0.377112	116.527	4.92338	6.23546	5.77707	4.42323	6.71278	4.02352	3.43744	4.7367	3.93716	5.05867
		116.731	0.321417	116.731	0.381384	116.528	4.92357	6.24621	5.7701	4.42622	6.71262	4.02486	3.43668	4.73382	3.93788	5.05872
		116.731	0.322485	116.731	0.386572	116.528	4.92375	6.25695	5.76313	4.42917	6.71358	4.0263	3.43593	4.73101	3.9385	5.05878
		116.732	0.328131	116.732	0.385962	116.528	4.92392	6.2677	5.75616	4.43218	6.71469	4.02775	3.43518	4.7284	3.93911	5.05885
		116.732	0.333929	116.732	0.38703	116.528	4.92403	6.27698	5.75015	4.43513	6.71633	4.02903	3.43454	4.72587	3.93972	5.05889
		116.733	0.333624	116.733	0.389471	116.528	4.92413	6.28395	5.74444	4.43828	6.71742	4.03041	3.43388	4.72328	3.94039	5.05894
		116.733	0.327521	116.733	0.387335	116.529	4.92422	6.29038	5.73951	4.44082	6.71851	4.03167	3.43323	4.72066	3.94114	5.05898
		116.734	0.327368	116.734	0.389319	116.529	4.92433	6.29788	5.73281	4.44346	6.7196	4.03293	3.43259	4.718	3.94194	5.05904
		116.734	0.334082	116.734	0.395117	116.529	4.92453	6.30703	5.72485	4.44639	6.72048	4.0342	3.43187	4.71528	3.94278	5.0591
		116.735	0.33515	116.735	0.390845	116.529	4.92471	6.31636	5.71727	4.44931	6.72109	4.03552	3.43115	4.71199	3.94434	5.05922
		116.735	0.331793	116.735	0.385199	116.529	4.92495	6.32499	5.71028	4.45281	6.72169	4.0368	3.43044	4.70869	3.9459	5.05935
		116.736	0.335455	116.736	0.390845	116.53	4.92514	6.33452	5.70255	4.45631	6.72229	4.03804	3.42982	4.70537	3.94751	5.05944
		116.736	0.342017	116.736	0.393591	116.53	4.9253	6.34405	5.69482	4.45968	6.72329	4.03923	3.42927	4.70203	3.949	5.05951
		116.737	0.341254	116.737	0.38764	116.53	4.92535	6.35197	5.68727	4.4634	6.72428	4.04027	3.42877	4.69895	3.94996	5.05951
		116.737	0.338202	116.737	0.388861	116.53	4.92539	6.35989	5.67973	4.46717	6.72574	4.0413	3.4282	4.69586	3.95091	5.0595
		116.738	0.33927	116.738	0.395117	116.53	4.9254	6.36782	5.67218	4.47089	6.72719	4.04248	3.42753	4.69278	3.95186	5.05949
		116.739	0.340033	116.739	0.39527	116.531	4.92539	6.37666	5.66459	4.47466	6.72865	4.04386	3.42676	4.6897	3.95282	5.05949
		116.739	0.337134	116.739	0.395422	116.531	4.92526	6.38597	5.65682	4.47847	6.7294	4.04531	3.42603	4.68666	3.9538	5.05949
		116.74	0.33515	116.74	0.398779	116.531	4.92511	6.39568	5.64884	4.48271	6.7298	4.04682	3.42535	4.68364	3.95479	5.05952
		116.74	0.336981	116.74	0.400305	116.531	4.92487	6.40544	5.6406	4.48689	6.72876	4.0482	3.42472	4.68021	3.9562	5.05957
		116.741	0.339423	116.741	0.402899	116.531	4.92463	6.41532	5.63236	4.49107	6.7271	4.04974	3.42405	4.67661	3.95774	5.05962
		116.741	0.339728	116.741	0.408392	116.532	4.92444	6.42751	5.62335	4.49558	6.72606	4.05127	3.42338	4.673	3.95928	5.05965
		116.742	0.340796	116.742	0.410834	116.532	4.92426	6.43753	5.61486	4.50006	6.72473	4.05281	3.42265	4.66929	3.96087	5.05967
		116.742	0.34339	116.742	0.410223	116.532	4.92413	6.44755	5.60638	4.50451	6.72229	4.05445	3.42191	4.66529	3.96264	5.05963
		116.743	0.341711	116.743	0.409003	116.532	4.9239	6.45778	5.59744	4.50871	6.72025	4.05627	3.42111	4.66127	3.96443	5.05959
		116.743	0.338507	116.743	0.406714	116.532	4.92356	6.46766	5.5889	4.5129	6.71822	4.05818	3.42031	4.65723	3.96622	5.05955
		116.744	0.341559	116.744	0.407172	116.533	4.92321	6.47754	5.57986	4.51676	6.716	4.06001	3.41963	4.65302	3.96819	5.0595
		116.744	0.343848	116.744	0.409766	116.533	4.92297	6.48704	5.57131	4.52053	6.71513	4.06183	3.41895	4.64855	3.97049	5.05945
		116.745	0.337439	116.745	0.407172	116.533	4.92268	6.49693	5.56268	4.52437	6.71474	4.06351	3.41832	4.64402	3.97284	5.05941
		116.745	0.333014	116.745	0.403662	116.533	4.92239	6.50731	5.55378	4.5284	6.71401	4.0651	3.41769	4.63949	3.97519	5.05936
		116.746	0.33576	116.746	0.405951	116.533	4.9221	6.51824	5.54435	4.5323	6.71235	4.06657	3.4171	4.63486	3.97756	5.05929
		116.746	0.335608	116.746	0.407172	116.534	4.92181	6.52922	5.53492	4.53614	6.71162	4.06803	3.41651	4.63027	3.97992	5.05922
		116.747	0.333929	116.747	0.406256	116.534	4.92154	6.54096	5.52537	4.53998	6.7112	4.06917	3.41607	4.62593	3.98204	5.05916
		116.747	0.338354	116.747	0.409918	116.534	4.92132	6.55252	5.51418	4.54308	6.71258	4.07042	3.41552	4.6216	3.98415	5.05914
		116.748	0.342474	116.748	0.41236	116.534	4.92102	6.56415	5.50334	4.54546	6.71402	4.07161	3.41509	4.61735	3.98612	5.05913
		116.748	0.342169	116.748	0.407324	116.534	4.92081	6.57454	5.49282	4.54778	6.71588	4.07248	3.41484	4.61325	3.98793	5.05914
		116.749	0.342627	116.749	0.403967	116.535	4.92059	6.58494	5.48231	4.55026	6.71705	4.07335	3.41459	4.60915	3.98973	5.05915
		116.749	0.341559	116.749	0.405188	116.535	4.92036	6.59534	5.47196	4.55281	6.71822	4.0742	3.41436	4.60511	3.99152	5.05916
		116.75	0.338049	116.75	0.406256	116.535	4.91997	6.60645	5.46139	4.55512	6.7195	4.07504	3.41419	4.60117	3.99321	5.05918
		116.751	0.338202	116.751	0.40824	116.535	4.91961	6.61763	5.45083	4.55755	6.72079	4.07625	3.41387	4.5972	3.99499	5.05919
		116.751	0.340643	116.751	0.409003	116.535	4.91935	6.62881	5.44026	4.55997	6.72252	4.07747	3.41354	4.59325	3.99677	5.0592
		116.752	0.33927	116.752	0.406714	116.536	4.91904	6.64	5.42877	4.56239	6.72425	4.0787	3.41322	4.5893	3.99854	5.05919
		116.752	0.33866	116.752	0.410376	116.536	4.91871	6.65159	5.41724	4.56507	6.72514	4.07994	3.41283	4.5855	4.00021	5.05918
		116.753	0.343848	116.753	0.415869	116.536	4.91838	6.66332	5.40553	4.56824	6.72532	4.08124	3.41243	4.58175	4.00186	5.05916
		116.753	0.348578	116.753	0.410071	116.536	4.91804	6.67532	5.39379	4.57136	6.72557	4.08235	3.41213	4.57818	4.0032	5.05911
		116.754	0.345221	116.754	0.403662	116.536	4.9177	6.68733	5.38209	4.57453	6.72564	4.08364	3.41172	4.57457	4.00458	5.05905
		116.754	0.337744	116.754	0.405035	116.537	4.91736	6.6991	5.37056	4.57769	6.72582	4.08476	3.41143	4.571	4.00597	5.05898
		116.755	0.338354	116.755	0.393744	116.537	4.91706	6.71086	5.35838	4.58066	6.726	4.08588	3.41114	4.56744	4.00732	5.05891
		116.755	0.347205	116.755	0.362769	116.537	4.91671	6.72263	5.34604	4.58385	6.72635	4.08705	3.41082	4.56401	4.00847	5.05885
		116.756	0.352698	116.756	0.33515	116.537	4.91636	6.73373	5.33386	4.58703	6.72676	4.08823	3.41052	4.56057	4.00962	5.05883
		116.756	0.351477	116.756	0.330267	116.537	4.91601	6.74495	5.32163	4.59026	6.72716	4.08945	3.41018	4.55714	4.01077	5.0588
		116.757	0.349646	116.757	0.344611	116.538	4.91543	6.75672	5.31004	4.59349	6.72757	4.09067	3.40985	4.55365	4.01193	5.05877
		116.757	0.350562	116.757	0.354529	116.538	4.91481	6.76821	5.29897	4.5967	6.7274	4.09174	3.40955	4.5501	4.01315	5.05872
		116.758	0.353918	116.758	0.345679	116.538	4.91413	6.778	5.28824	4.59989	6.72653	4.09278	3.40944	4.54646	4.01437	5.05867
		116.758	0.35575	116.758	0.339117	116.538	4.91342	6.78605	5.27895	4.60319	6.72555	4.09383	3.40933	4.54264	4.01584	5.05857
		116.759	0.353308	116.759	0.347662	116.538	4.91272	6.79411	5.26965	4.60649	6.72458	4.09504	3.4091	4.53883	4.01731	5.05846
		116.759	0.353461	116.759	0.347052	116.539	4.91197	6.80141	5.26161	4.60968	6.72445	4.09626	3.40888	4.53507	4.01875	5.05836
		116.76	0.354224	116.76	0.332404	116.539	4.91122	6.80842	5.25346	4.61233	6.72519	4.09811	3.40838	4.53129	4.0202	5.05825
		116.76	0.348273	116.76	0.328436	116.539	4.91036	6.81531	5.24547	4.6149	6.72593	4.10027	3.40763	4.52752	4.02151	5.05813
		116.761	0.344458	116.761	0.33515	116.539	4.90947	6.82205	5.23749	4.61751	6.72663	4.10247	3.40685	4.52369	4.02283	5.05799
		116.761	0.346747	116.761	0.338354	116.539	4.90859	6.82918	5.2294	4.6204	6.7268	4.10462	3.4061	4.51985	4.02419	5.05786
		116.762	0.344153	116.762	0.340643	116.54	4.9077	6.83608	5.22193	4.62338	6.72604	4.10684	3.40541	4.51601	4.02561	5.05774
		116.763	0.344	116.763	0.341406	116.54	4.90695	6.84343	5.21446	4.62657	6.7247	4.10894	3.40475	4.51216	4.02702	5.05761
		116.763	0.352545	116.763	0.336981	116.54	4.90622	6.85093	5.20718	4.63011	6.72341	4.111	3.40413	4.50863	4.02798	5.05746
		116.764	0.354376	116.764	0.334082	116.54	4.90549	6.85868	5.19989	4.63339	6.72244	4.11297	3.40352	4.50535	4.02864	5.0573
		116.764	0.35163	116.764	0.337439	116.54	4.90481	6.86678	5.1923	4.63667	6.7207	4.11506	3.4029	4.50207	4.02929	5.05715
		116.765	0.355902	116.765	0.342322	116.541	4.90413	6.87498	5.18404	4.63995	6.71908	4.11715	3.40228	4.49879	4.03	5.057
		116.765	0.355444	116.765	0.34278	116.541	4.90366	6.88318	5.17578	4.64321	6.71869	4.11942	3.40154	4.49515	4.03113	5.05686
		116.766	0.350562	116.766	0.338202	116.541	4.90323	6.89126	5.16758	4.64635	6.71869	4.12171	3.40076	4.49135	4.0324	5.05671
		116.766	0.354987	116.766	0.339423	116.541	4.90276	6.89671	5.16092	4.64976	6.71861	4.124	3.39998	4.48755	4.03373	5.05656
		116.767	0.357123	116.767	0.347662	116.541	4.90232	6.90216	5.15425	4.65281	6.71852	4.12611	3.39944	4.48376	4.03507	5.05642
		116.767	0.352545	116.767	0.347357	116.542	4.90188	6.90761	5.14758	4.65596	6.71793	4.12822	3.39889	4.48001	4.0364	5.05629
		116.768	0.35697	116.768	0.340186	116.542	4.90144	6.91428	5.14021	4.65945	6.71691	4.13028	3.39836	4.47631	4.03773	5.05616
		116.768	0.363226	116.768	0.343085	116.542	4.90112	6.92122	5.13234	4.66294	6.71577	4.13237	3.39785	4.4729	4.03892	5.05606
		116.769	0.360632	116.769	0.351935	116.542	4.90078	6.92816	5.12447	4.66643	6.71461	4.13451	3.39735	4.46954	4.04013	5.05601
		116.769	0.360937	116.769	0.354681	116.542	4.90042	6.93535	5.11659	4.66978	6.71393	4.13667	3.39684	4.46618	4.04128	5.05596
		116.77	0.36521	116.77	0.35575	116.543	4.90007	6.94262	5.10872	4.67314	6.71359	4.13888	3.39632	4.46292	4.04243	5.05592
		116.77	0.366278	116.77	0.357428	116.543	4.89956	6.9499	5.10085	4.67644	6.71324	4.1411	3.39581	4.45972	4.04367	5.05587
		116.771	0.368262	116.771	0.357733	116.543	4.899	6.9582	5.09278	4.67961	6.7129	4.14334	3.3953	4.45652	4.0449	5.05581
		116.771	0.367041	116.771	0.360632	116.543	4.89843	6.96733	5.08467	4.68274	6.71304	4.14555	3.39481	4.45333	4.04613	5.05576
		116.772	0.357886	116.772	0.363989	116.543	4.89787	6.9773	5.0758	4.68587	6.71318	4.14755	3.3943	4.45008	4.04735	5.05569
		116.772	0.353613	116.772	0.364447	116.544	4.89736	6.98704	5.06745	4.689	6.71331	4.14954	3.39379	4.44683	4.04858	5.05562
		116.773	0.357733	116.773	0.367651	116.544	4.89696	6.99578	5.05898	4.69156	6.7143	4.15153	3.39325	4.44355	4.04982	5.05554
		116.773	0.361548	116.773	0.37345	116.544	4.89656	7.00451	5.05051	4.6942	6.71497	4.15351	3.39268	4.44018	4.05113	5.0554
		116.774	0.36582	116.774	0.376501	116.544	4.89615	7.01325	5.04203	4.69695	6.71551	4.15558	3.39206	4.43681	4.05245	5.05526
		116.774	0.369025	116.774	0.379401	116.544	4.89575	7.0218	5.0342	4.69997	6.71588	4.15765	3.39139	4.43344	4.05379	5.05512
		116.775	0.366736	116.775	0.381842	116.545	4.89535	7.03035	5.02674	4.70299	6.71596	4.15976	3.3908	4.43015	4.05512	5.055
		116.776	0.367651	116.776	0.379706	116.545	4.89503	7.03853	5.01937	4.70643	6.71565	4.16187	3.39025	4.42713	4.05609	5.05488
		116.776	0.373145	116.776	0.381842	116.545	4.89475	7.04653	5.01215	4.70991	6.7153	4.16397	3.38971	4.42411	4.05708	5.05474
		116.777	0.372687	116.777	0.390692	116.545	4.89449	7.05376	5.0043	4.7134	6.71489	4.16613	3.38921	4.4211	4.05806	5.05462
		116.777	0.369025	116.777	0.393134	116.545	4.8942	7.06061	4.99651	4.71688	6.71448	4.1682	3.38876	4.41796	4.05906	5.05449
		116.778	0.367957	116.778	0.390234	116.546	4.89385	7.06745	4.98872	4.72036	6.71455	4.17048	3.3881	4.41489	4.06004	5.05438
		116.778	0.365363	116.778	0.392981	116.546	4.89337	7.07394	4.98128	4.72341	6.71507	4.17276	3.38744	4.41166	4.06135	5.05427
		116.779	0.362616	116.779	0.395422	116.546	4.89288	7.08142	4.97344	4.72598	6.71629	4.175	3.38679	4.40847	4.06261	5.05417
		116.779	0.361548	116.779	0.391608	116.546	4.89235	7.08832	4.96641	4.72807	6.71774	4.17723	3.38613	4.40523	4.06394	5.05409
		116.78	0.360327	116.78	0.390387	116.546	4.89182	7.09522	4.95938	4.73017	6.7192	4.17946	3.38546	4.40197	4.06531	5.05401
		116.78	0.362921	116.78	0.393439	116.547	4.89129	7.10161	4.95235	4.73226	6.72053	4.18169	3.38478	4.3987	4.06668	5.05393
		116.781	0.369177	116.781	0.39527	116.547	4.89066	7.10922	4.94532	4.7343	6.72257	4.18393	3.38411	4.39552	4.06792	5.05384
		116.781	0.373297	116.781	0.397253	116.547	4.8901	7.11659	4.9385	4.7364	6.72429	4.1862	3.38347	4.39233	4.06914	5.05376
		116.782	0.378638	116.782	0.400305	116.547	4.88954	7.12396	4.93184	4.7391	6.72553	4.18847	3.3828	4.38944	4.07004	5.05363
		116.782	0.383368	116.782	0.402136	116.547	4.88906	7.13134	4.92518	4.74181	6.72676	4.1909	3.3821	4.38654	4.07095	5.05346
		116.783	0.376501	116.783	0.40061	116.548	4.88847	7.13763	4.91968	4.74471	6.72786	4.19329	3.38141	4.38361	4.07186	5.0533
		116.783	0.367651	116.783	0.396185	116.548	4.888	7.14345	4.91443	4.74778	6.72861	4.19573	3.38061	4.38051	4.07285	5.05312
		116.784	0.371771	116.784	0.393896	116.548	4.88754	7.14737	4.91025	4.75085	6.72927	4.19851	3.3797	4.37738	4.07388	5.05292
		116.784	0.377722	116.784	0.394507	116.548	4.8871	7.15128	4.90566	4.7536	6.73007	4.20119	3.3788	4.37421	4.07492	5.05272
		116.785	0.375891	116.785	0.392065	116.548	4.88667	7.1552	4.90108	4.75604	6.73113	4.20387	3.3779	4.37102	4.07597	5.05252
		116.785	0.375739	116.785	0.39054	116.549	4.88629	7.15901	4.8973	4.75848	6.73255	4.20649	3.377	4.36788	4.07698	5.05232
		116.786	0.379858	116.786	0.394202	116.549	4.88591	7.16234	4.89371	4.76044	6.7335	4.20884	3.37621	4.36492	4.07778	5.05216
		116.786	0.380774	116.786	0.392981	116.549	4.88546	7.16535	4.88993	4.76216	6.73431	4.21115	3.37545	4.36195	4.07848	5.05197
		116.787	0.377417	116.787	0.387335	116.549	4.88504	7.16807	4.88621	4.76456	6.73512	4.21335	3.37469	4.35898	4.07918	5.0518
		116.787	0.374823	116.787	0.390234	116.549	4.88459	7.17078	4.8825	4.76604	6.73593	4.21578	3.37392	4.35601	4.07988	5.05163
		116.788	0.375891	116.788	0.397406	116.55	4.88415	7.17379	4.87878	4.76752	6.73715	4.2182	3.37311	4.35297	4.08067	5.05146
		116.789	0.378333	116.789	0.39939	116.55	4.88372	7.17728	4.87443	4.769	6.73885	4.22063	3.37236	4.34993	4.08149	5.0513
		116.789	0.376349	116.789	0.397864	116.55	4.88342	7.18149	4.86989	4.77048	6.74097	4.22299	3.37162	4.34693	4.08223	5.05114
		116.79	0.373602	116.79	0.394507	116.55	4.88313	7.18509	4.86538	4.77226	6.74276	4.22529	3.3709	4.34393	4.08294	5.051
		116.79	0.376349	116.79	0.393439	116.55	4.88283	7.18952	4.86019	4.77404	6.74415	4.2276	3.37012	4.34098	4.08365	5.05087
		116.791	0.381232	116.791	0.400458	116.551	4.88252	7.19417	4.855	4.77574	6.74594	4.23	3.3693	4.338	4.08442	5.05073
		116.791	0.380927	116.791	0.405493	116.551	4.88208	7.19976	4.84977	4.77692	6.74749	4.23221	3.3685	4.33509	4.08505	5.05054
		116.792	0.376044	116.792	0.401678	116.551	4.88148	7.20474	4.84456	4.77818	6.74854	4.23444	3.36769	4.33218	4.08565	5.05035
		116.792	0.371466	116.792	0.400153	116.551	4.88057	7.20986	4.83932	4.77943	6.74959	4.23667	3.36687	4.32924	4.08619	5.05017
		116.793	0.368109	116.793	0.401373	116.551	4.87965	7.2142	4.83436	4.78044	6.75105	4.23898	3.36604	4.32638	4.08665	5.04998
		116.793	0.360937	116.793	0.397253	116.552	4.87871	7.21781	4.82933	4.78176	6.7519	4.24129	3.3652	4.32351	4.08709	5.04979
		116.794	0.349493	116.794	0.397101	116.552	4.87775	7.22142	4.82372	4.78306	6.75201	4.24359	3.36443	4.32058	4.08753	5.04957
		116.794	0.340948	116.794	0.409308	116.552	4.87671	7.22481	4.81771	4.78334	6.75195	4.24555	3.36366	4.3176	4.08778	5.04931
		116.795	0.33927	116.795	0.42182	116.552	4.87566	7.22857	4.81097	4.78323	6.75207	4.24743	3.3629	4.31455	4.08798	5.04899
		116.795	0.341711	116.795	0.423651	116.552	4.87461	7.23312	4.80412	4.78313	6.75207	4.2493	3.36214	4.3115	4.08818	5.04864
		116.796	0.344305	116.796	0.417853	116.553	4.8727	7.23645	4.79725	4.78304	6.75069	4.25112	3.36136	4.30845	4.08838	5.04818
		116.796	0.343695	116.796	0.41358	116.553	4.87008	7.23709	4.79049	4.78295	6.74707	4.25264	3.36056	4.3053	4.08842	5.0476
		116.797	0.33988	116.797	0.416327	116.553	4.86726	7.23765	4.78473	4.78299	6.74029	4.25391	3.35976	4.30249	4.08825	5.04694
		116.797	0.338049	116.797	0.419836	116.553	4.86443	7.23669	4.78048	4.78325	6.73351	4.25474	3.35892	4.29966	4.08809	5.04613
		116.798	0.338965	116.798	0.416632	116.553	4.86158	7.23641	4.77573	4.78352	6.72586	4.25557	3.35807	4.29722	4.08747	5.04531
		116.798	0.33927	116.798	0.414801	116.554	4.8586	7.23462	4.77183	4.78394	6.71797	4.25629	3.35715	4.29601	4.08596	5.04449
		116.799	0.338049	116.799	0.418463	116.554	4.85548	7.23283	4.76801	4.7842	6.70794	4.25697	3.35591	4.29492	4.08428	5.04364
		116.799	0.338202	116.799	0.418005	116.554	4.85227	7.23075	4.76436	4.78463	6.69524	4.25765	3.35456	4.29429	4.0825	5.04277
		116.8	0.338812	116.8	0.416022	116.554	4.84897	7.22964	4.76094	4.78485	6.68253	4.25832	3.35321	4.29367	4.08074	5.04188
		116.801	0.337439	116.801	0.420447	116.554	4.84566	7.22838	4.75751	4.78507	6.66983	4.25902	3.35176	4.29294	4.07905	5.04099
		116.801	0.335913	116.801	0.424109	116.555	4.84235	7.227	4.75409	4.78509	6.66021	4.25896	3.35052	4.29184	4.07787	5.04008
		116.802	0.337897	116.802	0.423956	116.555	4.83927	7.22221	4.75202	4.78475	6.6515	4.25891	3.34927	4.29071	4.07673	5.03925
		116.802	0.341559	116.802	0.427008	116.555	4.83637	7.21649	4.75081	4.78346	6.6428	4.25878	3.34803	4.28957	4.0756	5.03842
		116.803	0.344	116.803	0.427466	116.555	4.8335	7.21302	4.74864	4.78224	6.63452	4.25848	3.34683	4.28854	4.07447	5.03763
		116.803	0.345374	116.803	0.423041	116.555	4.83073	7.20954	4.74648	4.78092	6.62656	4.25815	3.34567	4.28751	4.07345	5.03682
		116.804	0.346136	116.804	0.422583	116.556	4.82796	7.20606	4.74431	4.77947	6.62044	4.25782	3.34452	4.28653	4.07239	5.03606
		116.804	0.346289	116.804	0.423804	116.556	4.82532	7.20258	4.74214	4.77802	6.61467	4.25727	3.34352	4.28538	4.07147	5.03529
		116.805	0.344611	116.805	0.42182	116.556	4.82285	7.19821	4.74069	4.77655	6.60921	4.2564	3.34266	4.28405	4.07074	5.03453
		116.805	0.340491	116.805	0.424719	116.556	4.82047	7.19209	4.74009	4.77488	6.60416	4.25552	3.34181	4.28277	4.06993	5.03379
		116.806	0.339423	116.806	0.43067	116.556	4.81814	7.18599	4.73956	4.77277	6.59906	4.25465	3.34095	4.28148	4.06911	5.03304
		116.806	0.343695	116.806	0.430823	116.557	4.81582	7.17942	4.73904	4.77111	6.59396	4.25435	3.33986	4.2802	4.0683	5.03233
		116.807	0.348883	116.807	0.428992	116.557	4.81348	7.17361	4.73851	4.76948	6.58887	4.25457	3.33858	4.27892	4.06748	5.03155
		116.807	0.352698	116.807	0.431281	116.557	4.8113	7.1678	4.73848	4.76818	6.58378	4.25504	3.33695	4.27765	4.06684	5.03078
		116.808	0.353156	116.808	0.435858	116.557	4.80908	7.16199	4.73842	4.76688	6.57868	4.25553	3.33532	4.27641	4.06611	5.03
		116.808	0.351172	116.808	0.440436	116.557	4.80688	7.15618	4.73753	4.76555	6.57358	4.25603	3.3337	4.27514	4.06539	5.02918
		116.809	0.353918	116.809	0.441504	116.558	4.80478	7.15048	4.73664	4.76423	6.56839	4.25652	3.33207	4.27387	4.06465	5.02834
		116.809	0.357581	116.809	0.436926	116.558	4.80287	7.1457	4.73518	4.76291	6.56306	4.25702	3.33061	4.2726	4.06405	5.02747
		116.81	0.353308	116.81	0.433112	116.558	4.80103	7.14121	4.73355	4.76128	6.55814	4.25748	3.32919	4.27134	4.06348	5.02663
		116.81	0.352087	116.81	0.436011	116.558	4.79921	7.13688	4.73193	4.75879	6.55584	4.2579	3.32776	4.26998	4.0629	5.02584
		116.811	0.359106	116.811	0.443182	116.558	4.79739	7.13267	4.7303	4.75616	6.55355	4.25832	3.32634	4.26857	4.06244	5.02506
		116.811	0.359717	116.811	0.448218	116.559	4.79562	7.1285	4.72896	4.75349	6.55126	4.25886	3.32491	4.26715	4.06199	5.02432
		116.812	0.355292	116.812	0.44837	116.559	4.79406	7.12434	4.72867	4.7506	6.55058	4.25956	3.32351	4.26569	4.06169	5.02363
		116.812	0.35636	116.812	0.445776	116.559	4.79264	7.12158	4.72805	4.7477	6.54991	4.26025	3.3221	4.26415	4.06152	5.02298
		116.813	0.357123	116.813	0.441962	116.559	4.79123	7.11907	4.72714	4.74496	6.54924	4.26094	3.3207	4.2625	4.06147	5.02238
		116.814	0.356512	116.814	0.43952	116.559	4.78983	7.11656	4.72623	4.74236	6.54679	4.26163	3.3193	4.26086	4.06142	5.02181
		116.814	0.360785	116.814	0.442114	116.56	4.78845	7.11406	4.72532	4.74038	6.54434	4.26233	3.3179	4.25924	4.06138	5.02128
		116.815	0.36521	116.815	0.445166	116.56	4.78721	7.11114	4.72454	4.73901	6.54151	4.26318	3.31645	4.25785	4.06111	5.02077
		116.815	0.366431	116.815	0.443793	116.56	4.78596	7.10728	4.72431	4.73793	6.53846	4.2641	3.31495	4.2568	4.0605	5.02029
		116.816	0.366888	116.816	0.441656	116.56	4.78474	7.10342	4.72403	4.73709	6.53458	4.26493	3.31366	4.25576	4.05986	5.01982
		116.816	0.367499	116.816	0.441351	116.56	4.7835	7.09955	4.72371	4.73653	6.53001	4.26576	3.31236	4.25471	4.05921	5.0193
		116.817	0.372382	116.817	0.441809	116.561	4.78229	7.09725	4.72296	4.73579	6.52544	4.2664	3.31122	4.25374	4.05856	5.01876
		116.817	0.376654	116.817	0.443945	116.561	4.78124	7.09691	4.72136	4.73504	6.52087	4.26682	3.31018	4.25289	4.05784	5.01823
		116.818	0.371008	116.818	0.443335	116.561	4.78027	7.09692	4.71974	4.73266	6.51908	4.26729	3.30911	4.25204	4.05708	5.01764
		116.818	0.36933	116.818	0.436926	116.561	4.77931	7.09578	4.71859	4.73025	6.51762	4.26774	3.30804	4.2512	4.05631	5.01702
		116.819	0.380621	116.819	0.435858	116.561	4.77835	7.09464	4.71745	4.72758	6.51678	4.26818	3.30696	4.25036	4.05554	5.01638
		116.819	0.385657	116.819	0.443945	116.562	4.77739	7.09304	4.71641	4.72503	6.5151	4.26862	3.30589	4.24953	4.05477	5.01572
		116.82	0.381537	116.82	0.446997	116.562	4.77642	7.09113	4.71515	4.72266	6.51283	4.26905	3.30485	4.24875	4.05393	5.01506
		116.82	0.383368	116.82	0.442419	116.562	4.77541	7.08785	4.71467	4.72091	6.50933	4.26896	3.30393	4.24797	4.05313	5.01435
		116.821	0.387946	116.821	0.44364	116.562	4.77439	7.08429	4.71445	4.71916	6.50583	4.26886	3.30302	4.24705	4.0525	5.01365
		116.821	0.389929	116.821	0.451727	116.562	4.7733	7.07939	4.71483	4.71783	6.50233	4.26871	3.30211	4.24607	4.05193	5.01295
		116.822	0.391302	116.822	0.454626	116.563	4.77221	7.0745	4.71521	4.7165	6.49959	4.26856	3.30119	4.24501	4.05144	5.01225
		116.822	0.387183	116.822	0.452185	116.563	4.77103	7.06942	4.71553	4.71471	6.49747	4.26856	3.30028	4.24396	4.05095	5.01157
		116.823	0.383368	116.823	0.454016	116.563	4.76987	7.06434	4.71584	4.71254	6.49541	4.26866	3.29931	4.24295	4.05043	5.01089
		116.823	0.38764	116.823	0.456305	116.563	4.7687	7.05894	4.71647	4.71092	6.49265	4.26876	3.29835	4.24191	4.04995	5.0103
		116.824	0.385046	116.824	0.450049	116.563	4.76757	7.05261	4.71734	4.70931	6.48988	4.26892	3.29735	4.24101	4.04931	5.00971
		116.824	0.373907	116.824	0.444098	116.564	4.76644	7.04629	4.71821	4.70782	6.4872	4.26908	3.29635	4.24012	4.04868	5.00913
		116.825	0.376349	116.825	0.44776	116.564	4.76535	7.03937	4.71941	4.70634	6.48451	4.26931	3.29528	4.23926	4.04799	5.00853
		116.826	0.388861	116.826	0.452338	116.564	4.76433	7.0339	4.71961	4.70478	6.48193	4.26983	3.29414	4.23832	4.04729	5.00797
		116.826	0.391608	116.826	0.452643	116.564	4.76325	7.03076	4.71951	4.70282	6.48021	4.27024	3.293	4.23744	4.04654	5.00738
		116.827	0.390387	116.827	0.456152	116.564	4.76213	7.02856	4.71902	4.70086	6.47843	4.27073	3.29186	4.23656	4.04578	5.00679
		116.827	0.393896	116.827	0.461188	116.565	4.76099	7.02637	4.71853	4.69868	6.47665	4.27121	3.29071	4.23567	4.04503	5.00619
		116.828	0.394659	116.828	0.459662	116.565	4.75977	7.02342	4.71864	4.69617	6.47511	4.27169	3.28947	4.2348	4.04427	5.00559
		116.828	0.392065	116.828	0.454932	116.565	4.75849	7.0194	4.7188	4.69374	6.47368	4.27219	3.28821	4.23449	4.04284	5.00494
		116.829	0.393286	116.829	0.454474	116.565	4.75722	7.01514	4.71908	4.69121	6.47208	4.27277	3.28696	4.23419	4.04143	5.00427
		116.829	0.395117	116.829	0.458289	116.565	4.75601	7.01089	4.71935	4.68868	6.47047	4.27332	3.28569	4.2338	4.04007	5.0036
		116.83	0.392828	116.83	0.461188	116.566	4.7548	7.00663	4.71963	4.68615	6.46887	4.27389	3.28444	4.23334	4.03892	5.00293
		116.83	0.390234	116.83	0.461188	116.566	4.7537	7.00514	4.71929	4.68322	6.46726	4.27452	3.28318	4.23232	4.03841	5.00235
		116.831	0.389777	116.831	0.459967	116.566	4.75261	7.0037	4.71893	4.68024	6.46521	4.27516	3.28207	4.23131	4.03793	5.00176
		116.831	0.39115	116.831	0.459509	116.566	4.75153	7.00264	4.71847	4.67731	6.46262	4.27578	3.28102	4.23019	4.03757	5.00117
		116.832	0.392371	116.832	0.460272	116.566	4.75047	7.00158	4.71801	4.67472	6.45935	4.27628	3.28006	4.22883	4.03745	5.00059
		116.832	0.390845	116.832	0.463019	116.567	4.74945	6.99967	4.71786	4.67212	6.45677	4.27676	3.2791	4.22738	4.03749	4.99999
		116.833	0.387946	116.833	0.465918	116.567	4.74851	6.99572	4.71837	4.66952	6.45455	4.27726	3.27801	4.22595	4.03753	4.99937
		116.833	0.389471	116.833	0.467291	116.567	4.74767	6.99177	4.71887	4.6665	6.45415	4.27797	3.27687	4.22487	4.03715	4.99873
		116.834	0.393134	116.834	0.466986	116.567	4.74684	6.98782	4.71938	4.66323	6.45449	4.27854	3.27577	4.22396	4.03664	4.99808
		116.834	0.393439	116.834	0.463019	116.567	4.74605	6.98219	4.72025	4.65995	6.45421	4.2791	3.27466	4.22298	4.03613	4.99746
		116.835	0.397101	116.835	0.459509	116.568	4.74525	6.97873	4.7206	4.6567	6.45392	4.2796	3.27362	4.22207	4.03556	4.99685
		116.835	0.406256	116.835	0.463629	116.568	4.74441	6.97532	4.72092	4.65354	6.45364	4.28001	3.27263	4.22131	4.03487	4.99631
		116.836	0.409155	116.836	0.468054	116.568	4.74354	6.9719	4.72123	4.65063	6.45296	4.2803	3.27171	4.2206	4.03406	4.99577
		116.836	0.404883	116.836	0.465155	116.568	4.74268	6.96883	4.72116	4.64772	6.45242	4.28071	3.2707	4.22006	4.03313	4.99526
		116.837	0.404578	116.837	0.46424	116.568	4.74182	6.96546	4.72111	4.64494	6.45332	4.28113	3.26971	4.21953	4.03215	4.99474
		116.838	0.406561	116.838	0.46897	116.569	4.74095	6.96209	4.72106	4.64217	6.45423	4.28154	3.26873	4.21923	4.03087	4.99422
		116.838	0.408087	116.838	0.471564	116.569	4.74014	6.95751	4.72145	4.63904	6.45542	4.28205	3.26769	4.21893	4.02958	4.9937
		116.839	0.414954	116.839	0.472327	116.569	4.73933	6.95196	4.72236	4.63566	6.45699	4.28259	3.26665	4.2186	4.0283	4.99318
		116.839	0.42243	116.839	0.472327	116.569	4.73851	6.94589	4.7235	4.63248	6.45879	4.28326	3.26558	4.21823	4.02714	4.99269
		116.84	0.423651	116.84	0.470496	116.569	4.73769	6.93944	4.72476	4.62929	6.46059	4.28391	3.26451	4.21761	4.02633	4.9922
		116.84	0.424719	116.84	0.471106	116.57	4.73684	6.93298	4.72602	4.62611	6.46208	4.2849	3.2633	4.2168	4.02574	4.99171
		116.841	0.426093	116.841	0.473395	116.57	4.73587	6.92674	4.72728	4.62335	6.46297	4.2859	3.26207	4.21599	4.02515	4.99118
		116.841	0.421973	116.841	0.471411	116.57	4.73487	6.92114	4.72826	4.62132	6.46339	4.28697	3.26072	4.21514	4.02458	4.99064
		116.842	0.421667	116.842	0.46958	116.57	4.73385	6.91701	4.72887	4.61934	6.46312	4.28835	3.25931	4.21414	4.02418	4.99008
		116.842	0.430975	116.842	0.470343	116.57	4.73282	6.91289	4.72947	4.61733	6.46311	4.28972	3.25789	4.21317	4.02379	4.98952
		116.843	0.43479	116.843	0.470801	116.571	4.73181	6.90877	4.73013	4.61544	6.46285	4.29109	3.25647	4.21219	4.02339	4.98896
		116.843	0.429755	116.843	0.47431	116.571	4.73095	6.90461	4.73112	4.61385	6.46246	4.2924	3.25505	4.21123	4.02288	4.9884
		116.844	0.43006	116.844	0.478125	116.571	4.73013	6.90007	4.73215	4.61187	6.46253	4.29316	3.25382	4.21033	4.02227	4.98784
		116.844	0.4354	116.844	0.47782	116.571	4.72933	6.89552	4.7332	4.60988	6.46311	4.29387	3.25264	4.20943	4.02166	4.9873
		116.845	0.434332	116.845	0.479956	116.571	4.72858	6.89096	4.73427	4.60788	6.46412	4.29459	3.25145	4.20853	4.02105	4.9868
		116.845	0.428992	116.845	0.48194	116.572	4.72785	6.88673	4.7353	4.60543	6.46563	4.2953	3.25026	4.20762	4.0205	4.9863
		116.846	0.428534	116.846	0.47843	116.572	4.72713	6.88283	4.73634	4.60233	6.4679	4.29597	3.24907	4.20667	4.01997	4.98581
		116.846	0.434485	116.846	0.478278	116.572	4.7264	6.87876	4.73736	4.59908	6.47104	4.29675	3.2478	4.20557	4.01971	4.98535
		116.847	0.439978	116.847	0.479346	116.572	4.72567	6.87476	4.73824	4.59584	6.47451	4.29731	3.24667	4.20479	4.01902	4.98492
		116.847	0.438147	116.847	0.471106	116.572	4.72494	6.87117	4.73879	4.5926	6.47781	4.29793	3.24548	4.20397	4.01831	4.98449
		116.848	0.431738	116.848	0.465918	116.573	4.72421	6.86759	4.73927	4.58956	6.48112	4.29855	3.24428	4.20316	4.0176	4.98406
		116.848	0.433569	116.848	0.470648	116.573	4.72354	6.86401	4.73975	4.58657	6.48388	4.29913	3.24316	4.20225	4.01704	4.98364
		116.849	0.44364	116.849	0.471869	116.573	4.72285	6.86042	4.74023	4.58374	6.48578	4.29963	3.24204	4.20139	4.01644	4.98321
		116.849	0.448981	116.849	0.470953	116.573	4.72215	6.85686	4.74075	4.58094	6.48702	4.30013	3.24095	4.20052	4.01584	4.98277
		116.85	0.446997	116.85	0.4737	116.573	4.72139	6.85274	4.74142	4.57829	6.48786	4.3003	3.23997	4.19965	4.01524	4.98234
		116.851	0.446844	116.851	0.471869	116.574	4.72063	6.84863	4.74208	4.57564	6.48926	4.30062	3.23895	4.19886	4.01456	4.98191
		116.851	0.448676	116.851	0.46897	116.574	4.71987	6.84563	4.7426	4.57296	6.49107	4.30069	3.238	4.19813	4.01387	4.98148
		116.852	0.448218	116.852	0.47309	116.574	4.71913	6.84366	4.74254	4.57022	6.49256	4.30074	3.23706	4.1976	4.01292	4.98103
		116.852	0.447455	116.852	0.474615	116.574	4.71839	6.84167	4.74255	4.56763	6.49396	4.30058	3.23624	4.19707	4.01196	4.98057
		116.853	0.448065	116.853	0.470343	116.574	4.71765	6.83968	4.74256	4.56489	6.49527	4.30032	3.23547	4.19656	4.01097	4.98008
		116.853	0.448676	116.853	0.470496	116.575	4.71691	6.8375	4.74272	4.56219	6.49659	4.29981	3.23485	4.19605	4.00999	4.9796
		116.854	0.449591	116.854	0.475073	116.575	4.71618	6.83531	4.74288	4.55953	6.49774	4.29915	3.23424	4.19554	4.00901	4.97912
		116.854	0.449744	116.854	0.476904	116.575	4.71544	6.83265	4.74312	4.55684	6.49887	4.29846	3.2337	4.19503	4.00804	4.97866
		116.855	0.448523	116.855	0.476447	116.575	4.71469	6.82949	4.74346	4.55386	6.50018	4.29779	3.23313	4.19442	4.00718	4.97819
		116.855	0.449896	116.855	0.476752	116.576	4.71394	6.82656	4.74364	4.55088	6.50192	4.29699	3.23259	4.1938	4.00638	4.97774
		116.856	0.451575	116.856	0.476752	116.576	4.71325	6.82379	4.74382	4.54789	6.50366	4.29618	3.23205	4.19315	4.00559	4.97729
		116.856	0.449591	116.856	0.475989	116.576	4.71254	6.82091	4.74408	4.54469	6.5055	4.29538	3.23146	4.1922	4.00524	4.97691
		116.857	0.448981	116.857	0.476599	116.576	4.71178	6.81834	4.74407	4.54159	6.50746	4.2947	3.23085	4.19099	4.00521	4.97654
		116.857	0.450507	116.857	0.477972	116.576	4.71099	6.81614	4.74412	4.53859	6.50949	4.29401	3.23022	4.18973	4.00526	4.97621
		116.858	0.446997	116.858	0.476447	116.577	4.71021	6.81394	4.74417	4.53558	6.51133	4.29338	3.2296	4.18848	4.0053	4.97587
		116.858	0.444708	116.858	0.47309	116.577	4.70942	6.81176	4.7442	4.53258	6.51329	4.29258	3.22909	4.18753	4.00497	4.97554
		116.859	0.450507	116.859	0.472937	116.577	4.70866	6.81	4.74408	4.52965	6.51521	4.2917	3.22866	4.18672	4.0045	4.97521
		116.859	0.454932	116.859	0.474768	116.577	4.70795	6.81134	4.74272	4.52695	6.51638	4.29084	3.22823	4.18592	4.00403	4.97487
		116.86	0.454321	116.86	0.472327	116.577	4.70725	6.81278	4.74135	4.52426	6.51756	4.28995	3.22781	4.18502	4.00366	4.97452
		116.86	0.456763	116.86	0.46546	116.578	4.70654	6.81432	4.7399	4.52156	6.51868	4.28906	3.22739	4.18406	4.00341	4.97417
		116.861	0.458594	116.861	0.462714	116.578	4.70583	6.81528	4.73872	4.51878	6.51986	4.28817	3.22695	4.1831	4.00317	4.97382
		116.861	0.456152	116.861	0.466833	116.578	4.70511	6.81625	4.73761	4.516	6.52107	4.28728	3.22649	4.18214	4.00293	4.97344
		116.862	0.455542	116.862	0.468512	116.578	4.70441	6.81704	4.73651	4.51319	6.52236	4.2864	3.22601	4.18125	4.00259	4.97302
		116.862	0.457373	116.862	0.464087	116.578	4.70371	6.81746	4.73548	4.51044	6.52367	4.28555	3.22554	4.18032	4.00227	4.97261
		116.863	0.457373	116.863	0.461646	116.579	4.70299	6.81714	4.73476	4.50768	6.52525	4.28471	3.22504	4.1795	4.00175	4.9722
		116.864	0.454626	116.864	0.461951	116.579	4.70236	6.81681	4.73403	4.50497	6.52676	4.28382	3.22454	4.17873	4.00114	4.97181
		116.864	0.446692	116.864	0.457831	116.579	4.70174	6.81441	4.73426	4.50222	6.52826	4.28289	3.22403	4.17788	4.00061	4.97145
		116.865	0.438147	116.865	0.445013	116.579	4.70111	6.81117	4.73452	4.4995	6.52905	4.28197	3.22353	4.17703	4.00007	4.97109
		116.865	0.437384	116.865	0.413733	116.579	4.70048	6.80793	4.73478	4.49679	6.52984	4.28127	3.22304	4.17622	3.99955	4.97074
		116.866	0.432959	116.866	0.367651	116.58	4.69986	6.80472	4.73492	4.49408	6.53063	4.28058	3.22254	4.17541	3.99903	4.97041
		116.866	0.408697	116.866	0.336981	116.58	4.69925	6.80311	4.73454	4.49137	6.53141	4.27989	3.22205	4.1746	3.99851	4.97006
		116.867	0.376349	116.867	0.334235	116.58	4.69871	6.8015	4.73416	4.48847	6.53252	4.27919	3.22157	4.17381	3.99796	4.96973
		116.867	0.358191	116.867	0.338507	116.58	4.69816	6.79928	4.734	4.48548	6.53361	4.2784	3.22115	4.17302	3.99742	4.9694
		116.868	0.351782	116.868	0.340338	116.58	4.69762	6.79661	4.734	4.48239	6.53431	4.2776	3.22077	4.17221	3.99689	4.96904
		116.868	0.339728	116.868	0.343542	116.581	4.69707	6.79395	4.73404	4.47918	6.53502	4.27674	3.22039	4.17141	3.99636	4.96865
		116.869	0.324927	116.869	0.341864	116.581	4.69646	6.7916	4.73399	4.47567	6.53613	4.27591	3.22001	4.17033	3.9962	4.96828
		116.869	0.323553	116.869	0.336371	116.581	4.69578	6.78888	4.73403	4.47213	6.5375	4.27506	3.21961	4.16931	3.9959	4.96785
		116.87	0.332251	116.87	0.335303	116.581	4.69509	6.78664	4.73403	4.46854	6.53922	4.27421	3.21917	4.16829	3.99559	4.96743
		116.87	0.332709	116.87	0.332709	116.581	4.69442	6.78504	4.73364	4.46476	6.54095	4.27347	3.21867	4.1674	3.99527	4.967
		116.871	0.322943	116.871	0.327216	116.582	4.69376	6.78364	4.73308	4.46098	6.54267	4.27284	3.21813	4.1665	3.99494	4.96657
		116.871	0.315009	116.871	0.328131	116.582	4.69307	6.78225	4.73252	4.45719	6.5441	4.27221	3.21757	4.16586	3.99428	4.96612
		116.872	0.31272	116.872	0.332861	116.582	4.69242	6.78017	4.73227	4.45387	6.54515	4.27161	3.21701	4.16529	3.99356	4.96566
		116.872	0.313025	116.872	0.333472	116.582	4.69171	6.77758	4.73202	4.45082	6.54597	4.27099	3.21644	4.16483	3.99271	4.96519
		116.873	0.313635	116.873	0.331641	116.582	4.69101	6.77499	4.73177	4.44784	6.54689	4.27037	3.21587	4.16443	3.99182	4.96472
		116.873	0.315924	116.873	0.328894	116.583	4.6903	6.77261	4.73171	4.44485	6.54793	4.26971	3.2153	4.16404	3.99094	4.96429
		116.874	0.323706	116.874	0.328436	116.583	4.68971	6.7696	4.73166	4.44194	6.54839	4.26905	3.21476	4.16354	3.9902	4.96387
		116.874	0.331946	116.874	0.334692	116.583	4.68908	6.76681	4.7314	4.43898	6.54943	4.26839	3.21421	4.16303	3.98949	4.96345
		116.875	0.332404	116.875	0.33988	116.583	4.68841	6.76403	4.73114	4.43577	6.55034	4.26775	3.21366	4.16221	3.98911	4.96307
		116.876	0.328589	116.876	0.336829	116.583	4.68775	6.76124	4.73089	4.43265	6.55094	4.26709	3.21314	4.16132	3.98874	4.9627
		116.876	0.327521	116.876	0.333472	116.584	4.6871	6.75845	4.73064	4.42953	6.55155	4.26643	3.21261	4.16043	3.98836	4.96232
		116.877	0.326453	116.877	0.336676	116.584	4.68642	6.75566	4.73009	4.42624	6.55215	4.26571	3.21217	4.1597	3.98793	4.96194
		116.877	0.32569	116.877	0.34339	116.584	4.68579	6.75472	4.72888	4.42296	6.55292	4.26467	3.21182	4.159	3.98742	4.96155
		116.878	0.328741	116.878	0.351477	116.584	4.68514	6.75378	4.7276	4.41954	6.55377	4.26362	3.21147	4.15834	3.98685	4.96116
		116.878	0.332709	116.878	0.355444	116.584	4.68448	6.75285	4.72633	4.41643	6.55437	4.26258	3.21111	4.15768	3.98629	4.96077
		116.879	0.334082	116.879	0.351935	116.585	4.68383	6.75292	4.72419	4.41332	6.55462	4.26143	3.21078	4.15697	3.98577	4.96041
		116.879	0.334082	116.879	0.348273	116.585	4.68319	6.75346	4.72179	4.41068	6.55487	4.26052	3.21034	4.15607	3.98546	4.96
		116.88	0.333167	116.88	0.348578	116.585	4.68264	6.7545	4.71908	4.40814	6.55488	4.25929	3.21002	4.15516	3.98515	4.95964
		116.88	0.334845	116.88	0.347968	116.585	4.68208	6.75583	4.71632	4.40562	6.55489	4.25804	3.20973	4.1543	3.98483	4.95926
		116.881	0.339575	116.881	0.346594	116.585	4.68157	6.75726	4.71355	4.40354	6.55489	4.25651	3.20958	4.15348	3.98443	4.95888
		116.881	0.339423	116.881	0.346594	116.586	4.6811	6.75873	4.71183	4.40149	6.55472	4.25497	3.20943	4.15267	3.98403	4.95849
		116.882	0.333319	116.882	0.348883	116.586	4.68063	6.75982	4.7104	4.39944	6.55483	4.25344	3.20934	4.15181	3.98362	4.95808
		116.882	0.331946	116.882	0.357275	116.586	4.68021	6.76092	4.70898	4.39768	6.55494	4.2523	3.20925	4.15092	3.98331	4.95767
		116.883	0.336066	116.883	0.363531	116.586	4.67981	6.76214	4.70742	4.39583	6.55537	4.25134	3.20914	4.15002	3.98309	4.95723
		116.883	0.335455	116.883	0.356665	116.586	4.6794	6.76336	4.70591	4.39402	6.55552	4.25037	3.20903	4.14915	3.98288	4.95678
		116.884	0.33042	116.884	0.350256	116.587	4.67903	6.76437	4.7044	4.3924	6.55594	4.24941	3.20892	4.14828	3.98266	4.95633
		116.884	0.328894	116.884	0.355444	116.587	4.6787	6.76422	4.70362	4.39139	6.55593	4.24879	3.20877	4.14733	3.98261	4.95594
		116.885	0.331946	116.885	0.35697	116.587	4.6784	6.76406	4.70284	4.39039	6.55592	4.24816	3.20864	4.14638	3.98261	4.9556
		116.885	0.334692	116.885	0.351019	116.587	4.67828	6.76527	4.70151	4.38938	6.55594	4.2478	3.20845	4.14547	3.98267	4.9553
		116.886	0.337592	116.886	0.350562	116.587	4.67817	6.76889	4.69935	4.38854	6.55624	4.24738	3.20825	4.1445	3.98286	4.95501
		116.886	0.34339	116.886	0.35163	116.588	4.67809	6.77273	4.69706	4.38756	6.55715	4.24712	3.20804	4.14385	3.98306	4.95492
		116.887	0.34751	116.887	0.349188	116.588	4.678	6.77657	4.69477	4.38658	6.55824	4.24686	3.20778	4.14319	3.9833	4.95484
		116.888	0.345831	116.888	0.351782	116.588	4.67803	6.78199	4.69206	4.38571	6.55915	4.24685	3.20751	4.14254	3.98356	4.95486
		116.888	0.343695	116.888	0.354834	116.588	4.67831	6.78827	4.68981	4.38516	6.56193	4.24692	3.20726	4.14173	3.98409	4.95502
		116.889	0.345221	116.889	0.353308	116.588	4.67861	6.79605	4.68676	4.38361	6.57137	4.24725	3.20712	4.14077	3.98472	4.9552
		116.889	0.348273	116.889	0.359106	116.589	4.67909	6.80384	4.68369	4.38104	6.58998	4.24757	3.20698	4.13972	3.98536	4.95538
		116.89	0.352087	116.89	0.369482	116.589	4.6796	6.81162	4.68059	4.37837	6.6086	4.24783	3.20685	4.13878	3.98593	4.95556
		116.89	0.355139	116.89	0.368109	116.589	4.68026	6.81936	4.67749	4.37536	6.6283	4.24835	3.20664	4.13769	3.98679	4.95574
		116.891	0.351477	116.891	0.362463	116.589	4.68093	6.82697	4.6744	4.37229	6.648	4.24887	3.20646	4.13661	3.98812	4.95592
		116.891	0.343542	116.891	0.364294	116.589	4.68176	6.83453	4.67182	4.37002	6.66778	4.2494	3.20629	4.13554	3.98944	4.95611
		116.892	0.341559	116.892	0.36582	116.59	4.68258	6.8426	4.66914	4.36793	6.6889	4.24995	3.20608	4.13424	3.99166	4.95633
		116.892	0.345984	116.892	0.363379	116.59	4.68346	6.85067	4.66647	4.36629	6.70551	4.25051	3.20586	4.13337	3.99328	4.95654
		116.893	0.347815	116.893	0.363837	116.59	4.68433	6.86039	4.66341	4.36448	6.72218	4.25107	3.20563	4.1326	3.99474	4.95683
		116.893	0.345221	116.893	0.365515	116.59	4.68529	6.872	4.65993	4.36329	6.73847	4.25164	3.20539	4.13183	3.99619	4.95713
		116.894	0.345526	116.894	0.365668	116.59	4.68628	6.88376	4.65642	4.36343	6.75347	4.25218	3.20521	4.13116	3.99757	4.95741
		116.894	0.350867	116.894	0.367194	116.591	4.68728	6.89563	4.65291	4.36356	6.76311	4.25267	3.20485	4.13049	3.99895	4.9577
		116.895	0.353613	116.895	0.366736	116.591	4.68839	6.90724	4.64923	4.3642	6.77274	4.25316	3.20449	4.12986	4.00029	4.95791
		116.895	0.351935	116.895	0.362921	116.591	4.68949	6.91885	4.64567	4.36484	6.78229	4.25372	3.20412	4.12923	4.00163	4.95811
		116.896	0.349341	116.896	0.364294	116.591	4.69059	6.92747	4.64307	4.36544	6.79104	4.25449	3.20359	4.12856	4.00297	4.9583
		116.896	0.34812	116.896	0.367041	116.591	4.69167	6.9361	4.64042	4.36614	6.79973	4.25527	3.20299	4.12777	4.00436	4.95848
		116.897	0.350409	116.897	0.360327	116.592	4.69285	6.94472	4.63778	4.36697	6.80792	4.25604	3.20242	4.12693	4.00582	4.95863
		116.897	0.35163	116.897	0.355444	116.592	4.69403	6.95334	4.63513	4.3678	6.81576	4.25681	3.2018	4.12626	4.00714	4.95877
		116.898	0.344458	116.898	0.363074	116.592	4.69534	6.96232	4.63234	4.36901	6.82329	4.25761	3.20124	4.12577	4.00829	4.95892
		116.898	0.340491	116.898	0.367041	116.592	4.69669	6.97303	4.62872	4.37047	6.82958	4.25839	3.2007	4.1253	4.00944	4.95908
		116.899	0.351324	116.899	0.360632	116.592	4.69804	6.98146	4.62534	4.37195	6.83509	4.25915	3.20021	4.12483	4.0106	4.95923
		116.899	0.360632	116.899	0.359412	116.593	4.69944	6.98922	4.62225	4.37344	6.8406	4.25941	3.19988	4.12437	4.01175	4.95942
		116.9	0.356512	116.9	0.364142	116.593	4.70089	6.99675	4.61915	4.37489	6.84644	4.25957	3.19962	4.1239	4.0129	4.95969
		116.901	0.353766	116.901	0.364752	116.593	4.70239	7.00221	4.61648	4.37634	6.85229	4.25964	3.1995	4.12344	4.01414	4.95996
		116.901	0.357275	116.901	0.362769	116.593	4.70394	7.00746	4.61383	4.37759	6.86033	4.25969	3.19938	4.12296	4.01547	4.96024
		116.902	0.355902	116.902	0.358649	116.593	4.70551	7.01263	4.61117	4.37822	6.86904	4.25974	3.19926	4.12247	4.01679	4.96058
		116.902	0.351172	116.902	0.353156	116.594	4.70715	7.01777	4.60819	4.37885	6.87784	4.25985	3.19913	4.12198	4.0183	4.96103
		116.903	0.352087	116.903	0.354987	116.594	4.70889	7.02312	4.60521	4.37948	6.88699	4.26003	3.19905	4.12143	4.02004	4.96149
		116.903	0.355444	116.903	0.360937	116.594	4.71085	7.02789	4.6024	4.3806	6.89652	4.26034	3.1989	4.12088	4.02179	4.96207
		116.904	0.354529	116.904	0.359259	116.594	4.7129	7.0332	4.59958	4.38174	6.90609	4.26069	3.19874	4.12042	4.02333	4.96268
		116.904	0.349799	116.904	0.353003	116.594	4.71498	7.03838	4.59684	4.38301	6.91578	4.26122	3.19859	4.12026	4.02478	4.9633
		116.905	0.342322	116.905	0.349341	116.595	4.71721	7.04353	4.5941	4.38392	6.92648	4.26197	3.19842	4.12009	4.02624	4.96396
		116.905	0.331641	116.905	0.349646	116.595	4.71972	7.04803	4.59147	4.38505	6.93645	4.26263	3.19836	4.12004	4.02761	4.96464
		116.906	0.322485	116.906	0.357428	116.595	4.72223	7.05217	4.58922	4.38583	6.94643	4.26329	3.19832	4.12005	4.02903	4.9653
		116.906	0.319434	116.906	0.369025	116.595	4.72474	7.05606	4.58726	4.38633	6.95675	4.26393	3.19826	4.12012	4.0304	4.96599
		116.907	0.317603	116.907	0.372839	116.595	4.72725	7.05996	4.58531	4.38669	6.9676	4.26446	3.19816	4.12009	4.03192	4.96665
		116.907	0.311346	116.907	0.369482	116.596	4.72983	7.06492	4.5833	4.38706	6.97845	4.265	3.19811	4.12006	4.03344	4.96738
		116.908	0.307684	116.908	0.367499	116.596	4.73242	7.07	4.5813	4.38742	6.98766	4.26536	3.19811	4.12003	4.03495	4.9681
		116.908	0.312567	116.908	0.368719	116.596	4.73505	7.0751	4.57929	4.38779	7.00061	4.26566	3.19817	4.11987	4.03661	4.96882
		116.909	0.320502	116.909	0.36994	116.596	4.73769	7.07993	4.57734	4.38791	7.00789	4.26589	3.19823	4.11964	4.03846	4.96954
		116.909	0.324622	116.909	0.369788	116.596	4.74025	7.08388	4.57589	4.38864	7.01556	4.26597	3.1983	4.1194	4.04032	4.97029
		116.91	0.324927	116.91	0.371313	116.597	4.74282	7.08782	4.57444	4.38935	7.02353	4.26603	3.19837	4.11917	4.04218	4.97105
		116.91	0.325537	116.91	0.374976	116.597	4.74549	7.09177	4.57299	4.39008	7.0305	4.26609	3.19844	4.11881	4.04411	4.97182
		116.911	0.329199	116.911	0.374518	116.597	4.74831	7.09454	4.57154	4.3912	7.03663	4.2661	3.19854	4.11848	4.04604	4.9726
		116.911	0.331946	116.911	0.371924	116.597	4.75145	7.10121	4.56903	4.39353	7.04212	4.26602	3.19874	4.11819	4.04797	4.97338
		116.912	0.330725	116.912	0.37406	116.597	4.75476	7.10801	4.56652	4.39638	7.04699	4.26588	3.19895	4.11796	4.04984	4.97419
		116.912	0.328741	116.912	0.373907	116.598	4.7579	7.11468	4.56401	4.39975	7.05077	4.26565	3.19924	4.11781	4.05162	4.97501
		116.913	0.328436	116.913	0.370398	116.598	4.76104	7.11987	4.56204	4.40311	7.05564	4.26541	3.1995	4.11761	4.05348	4.97584
		116.914	0.329657	116.914	0.371924	116.598	4.76445	7.12545	4.56007	4.4066	7.06036	4.26547	3.19968	4.11741	4.05538	4.97671
		116.914	0.329962	116.914	0.373145	116.598	4.76764	7.13103	4.5581	4.40984	7.06507	4.26548	3.19989	4.11688	4.05776	4.97758
		116.915	0.327368	116.915	0.370245	116.598	4.77056	7.13664	4.55593	4.41218	7.06847	4.2654	3.2001	4.11613	4.06052	4.97844
		116.915	0.324622	116.915	0.372687	116.599	4.77352	7.14289	4.55359	4.41451	7.07186	4.26541	3.2003	4.11538	4.06328	4.97929
		116.916	0.326605	116.916	0.377264	116.599	4.77646	7.14933	4.55125	4.41685	7.07558	4.26527	3.20051	4.11482	4.06576	4.98013
		116.916	0.33042	116.916	0.376349	116.599	4.77939	7.15577	4.54891	4.41925	7.07927	4.26514	3.20073	4.11426	4.06824	4.98096
		116.917	0.33103	116.917	0.375433	116.599	4.7823	7.16067	4.54631	4.42231	7.0832	4.265	3.20098	4.11426	4.06997	4.98179
		116.917	0.329352	116.917	0.373755	116.599	4.78518	7.16614	4.54376	4.42579	7.08619	4.26476	3.2013	4.11425	4.07174	4.98265
		116.918	0.329352	116.918	0.370703	116.6	4.78803	7.17051	4.5414	4.42926	7.08792	4.26448	3.20161	4.11448	4.07324	4.98354
		116.918	0.332861	116.918	0.375281	116.6	4.79091	7.17548	4.53872	4.43274	7.08965	4.26416	3.20199	4.11468	4.0748	4.98443
		116.919	0.337744	116.919	0.381842	116.6	4.79379	7.18037	4.53613	4.43687	7.09113	4.26359	3.20242	4.11496	4.07633	4.98532
		116.919	0.341254	116.919	0.381842	116.6	4.79673	7.18481	4.53354	4.44121	7.09214	4.26295	3.20295	4.11525	4.07783	4.98622
		116.92	0.342627	116.92	0.38291	116.6	4.79991	7.18801	4.53134	4.44555	7.09312	4.26212	3.20355	4.11558	4.07934	4.98712
		116.92	0.341101	116.92	0.384436	116.601	4.80309	7.19121	4.52914	4.44989	7.09418	4.2613	3.20415	4.11599	4.08083	4.98803
		116.921	0.338049	116.921	0.382605	116.601	4.80627	7.19442	4.52704	4.45422	7.09541	4.26044	3.20485	4.1164	4.08233	4.98894
		116.921	0.337744	116.921	0.384741	116.601	4.80944	7.19762	4.52525	4.45813	7.09785	4.25924	3.20571	4.11682	4.08376	4.98985
		116.922	0.339117	116.922	0.385657	116.601	4.81271	7.20083	4.52364	4.46158	7.10045	4.25799	3.20657	4.11725	4.08518	4.99077
		116.922	0.335913	116.922	0.381232	116.601	4.81602	7.20405	4.52202	4.46502	7.10306	4.25679	3.20743	4.11774	4.08654	4.99174
		116.923	0.333167	116.923	0.384283	116.602	4.81932	7.20753	4.52041	4.46795	7.10647	4.25566	3.20824	4.11823	4.08811	4.99271
		116.923	0.338202	116.923	0.389929	116.602	4.82262	7.21004	4.51923	4.47287	7.10853	4.25457	3.20905	4.11878	4.08968	4.99369
		116.924	0.343542	116.924	0.38703	116.602	4.82591	7.21248	4.51771	4.47779	7.11059	4.25348	3.20986	4.11933	4.09131	4.9947
		116.924	0.34339	116.924	0.387183	116.602	4.82921	7.21461	4.5163	4.4827	7.11317	4.25225	3.21072	4.12	4.09274	4.99571
		116.925	0.344305	116.925	0.390692	116.602	4.83294	7.21673	4.51489	4.48722	7.11555	4.25092	3.21158	4.121	4.09388	4.99672
		116.926	0.345374	116.926	0.387488	116.603	4.83668	7.21923	4.51366	4.49175	7.11769	4.24959	3.21245	4.12211	4.09484	4.99776
		116.926	0.343542	116.926	0.389777	116.603	4.84032	7.22338	4.51197	4.49595	7.11982	4.24826	3.21339	4.12322	4.09585	4.99878
		116.927	0.347052	116.927	0.396033	116.603	4.84395	7.22754	4.51028	4.50126	7.12014	4.24693	3.21434	4.12439	4.09687	4.9998
		116.927	0.353003	116.927	0.389166	116.603	4.84743	7.23101	4.5089	4.50675	7.12034	4.24547	3.21532	4.12546	4.09799	5.00082
		116.928	0.349188	116.928	0.383215	116.603	4.85085	7.23255	4.50831	4.51223	7.12071	4.244	3.21636	4.12648	4.09927	5.00185
		116.928	0.344305	116.928	0.390082	116.604	4.85422	7.23408	4.50771	4.51772	7.12115	4.24243	3.21746	4.1275	4.10054	5.00288
		116.929	0.349188	116.929	0.391302	116.604	4.85759	7.23559	4.50714	4.5232	7.12159	4.24087	3.21856	4.12852	4.10186	5.0039
		116.929	0.351935	116.929	0.385809	116.604	4.86085	7.23867	4.50582	4.52826	7.12203	4.23925	3.21967	4.12918	4.10372	5.00491
		116.93	0.34812	116.93	0.387335	116.604	4.86398	7.24257	4.50407	4.53209	7.12327	4.23758	3.22072	4.12972	4.10563	5.00591
		116.93	0.348273	116.93	0.387946	116.604	4.86703	7.24791	4.50208	4.53612	7.12427	4.236	3.22167	4.13025	4.10758	5.0069
		116.931	0.34873	116.931	0.384131	116.605	4.86982	7.25229	4.50001	4.54015	7.12527	4.23442	3.22263	4.13078	4.10953	5.00792
		116.931	0.344	116.931	0.386267	116.605	4.8726	7.25696	4.49773	4.54412	7.12627	4.23286	3.22357	4.13131	4.11149	5.0089
		116.932	0.343542	116.932	0.390387	116.605	4.87533	7.26209	4.49519	4.54814	7.12724	4.23135	3.22451	4.13197	4.11325	5.00988
		116.932	0.350409	116.932	0.390997	116.605	4.87784	7.26743	4.49281	4.55168	7.12825	4.2299	3.22543	4.13287	4.11469	5.01086
		116.933	0.356055	116.933	0.392218	116.605	4.88036	7.27281	4.49035	4.55419	7.13087	4.22846	3.22634	4.13415	4.11565	5.01184
		116.933	0.359564	116.933	0.393134	116.606	4.88281	7.27818	4.4879	4.5567	7.13349	4.22711	3.22729	4.13554	4.11648	5.01283
		116.934	0.363074	116.934	0.392218	116.606	4.8854	7.28356	4.48545	4.55907	7.13579	4.22576	3.22824	4.13693	4.11731	5.01382
		116.934	0.364447	116.934	0.392676	116.606	4.888	7.28872	4.48271	4.56145	7.13851	4.22437	3.2292	4.13828	4.11822	5.01482
		116.935	0.365057	116.935	0.395575	116.606	4.89057	7.29387	4.47993	4.56382	7.14149	4.22298	3.23016	4.13963	4.11913	5.01581
		116.935	0.368872	116.935	0.400305	116.606	4.89275	7.29948	4.47714	4.56603	7.1442	4.22159	3.23112	4.14094	4.12004	5.01681
		116.936	0.372076	116.936	0.403662	116.607	4.89494	7.30507	4.47431	4.56825	7.14718	4.22016	3.2321	4.14224	4.12095	5.01787
		116.936	0.36933	116.936	0.401526	116.607	4.89712	7.3107	4.47134	4.57061	7.15018	4.21872	3.23314	4.14352	4.12198	5.01893
		116.937	0.364294	116.937	0.401526	116.607	4.89949	7.31664	4.46857	4.57336	7.15272	4.21745	3.23417	4.14565	4.12266	5.02006
		116.938	0.364294	116.938	0.407477	116.607	4.90186	7.32203	4.46588	4.57602	7.15476	4.21626	3.23517	4.14789	4.12333	5.02127
		116.938	0.36521	116.938	0.409613	116.607	4.90435	7.3271	4.46331	4.57794	7.15683	4.21507	3.23627	4.15013	4.12401	5.02247
		116.939	0.364447	116.939	0.408392	116.608	4.90684	7.33185	4.46078	4.57985	7.15977	4.21388	3.23736	4.15239	4.12459	5.02377
		116.939	0.369788	116.939	0.411291	116.608	4.90948	7.33564	4.45852	4.58203	7.16258	4.21274	3.23846	4.15464	4.12516	5.02505
		116.94	0.378638	116.94	0.414496	116.608	4.91214	7.33936	4.45632	4.58379	7.16452	4.21165	3.23955	4.1572	4.12547	5.02633
		116.94	0.379095	116.94	0.415106	116.608	4.91493	7.34342	4.45398	4.58562	7.16526	4.2106	3.24048	4.15948	4.12609	5.02758
		116.941	0.374976	116.941	0.416785	116.608	4.91772	7.3473	4.45179	4.58744	7.16549	4.20967	3.24139	4.16177	4.12668	5.02882
		116.941	0.377417	116.941	0.419379	116.609	4.92052	7.35117	4.4496	4.58926	7.16572	4.20874	3.24231	4.16407	4.12724	5.03006
		116.942	0.383215	116.942	0.424567	116.609	4.92331	7.35504	4.44741	4.59099	7.16646	4.20782	3.24318	4.16635	4.12787	5.03127
		116.942	0.385199	116.942	0.431586	116.609	4.9255	7.35692	4.44588	4.59263	7.16753	4.20691	3.244	4.16858	4.12852	5.03243
		116.943	0.384589	116.943	0.431433	116.609	4.92755	7.35847	4.44439	4.59423	7.16926	4.20587	3.24489	4.1708	4.12917	5.0336
		116.943	0.38642	116.943	0.427924	116.609	4.92966	7.35896	4.4433	4.5963	7.17139	4.20514	3.24568	4.17302	4.12982	5.03475
		116.944	0.391608	116.944	0.430518	116.61	4.93176	7.35946	4.4422	4.59855	7.1735	4.20442	3.24645	4.17517	4.13056	5.03587
		116.944	0.393744	116.944	0.432806	116.61	4.93386	7.35995	4.44111	4.60092	7.17459	4.20405	3.24715	4.17734	4.13129	5.03699
		116.945	0.393744	116.945	0.430823	116.61	4.93594	7.36062	4.44002	4.60324	7.17609	4.2037	3.24783	4.17941	4.13205	5.03807
		116.945	0.398322	116.945	0.430975	116.61	4.9381	7.36134	4.43885	4.60618	7.17769	4.2034	3.24842	4.18147	4.13282	5.03916
		116.946	0.399237	116.946	0.433264	116.61	4.94026	7.36209	4.43765	4.60961	7.17959	4.20325	3.24898	4.18353	4.13364	5.04028
		116.946	0.394659	116.946	0.433722	116.611	4.94242	7.36284	4.43646	4.61299	7.18148	4.2031	3.24951	4.18558	4.13445	5.04139
		116.947	0.402136	116.947	0.431433	116.611	4.94457	7.36355	4.43535	4.61633	7.18354	4.20326	3.24993	4.18774	4.13516	5.04251
		116.947	0.41648	116.947	0.428687	116.611	4.94642	7.36478	4.43412	4.62011	7.18567	4.20334	3.25029	4.18999	4.13583	5.04363
		116.948	0.415869	116.948	0.431586	116.611	4.94828	7.36589	4.43297	4.62388	7.18812	4.2035	3.25061	4.19234	4.13637	5.04475
		116.948	0.410986	116.948	0.434027	116.611	4.95015	7.36701	4.43182	4.62807	7.18879	4.2037	3.25087	4.19471	4.13689	5.04586
		116.949	0.41648	116.949	0.428839	116.612	4.95212	7.36813	4.43066	4.63226	7.18898	4.2039	3.25113	4.19709	4.13736	5.04707
		116.949	0.418921	116.949	0.430365	116.612	4.95412	7.36919	4.42959	4.63667	7.18865	4.20406	3.25145	4.19951	4.13783	5.04823
		116.95	0.41648	116.95	0.444556	116.612	4.9562	7.36972	4.4288	4.64115	7.18789	4.20417	3.25177	4.20192	4.1383	5.04939
		116.951	0.420752	116.951	0.450201	116.612	4.9583	7.36953	4.42825	4.64605	7.18797	4.20418	3.25215	4.20464	4.13838	5.0505
		116.951	0.424719	116.951	0.445013	116.612	4.96046	7.36875	4.42789	4.65099	7.18872	4.20412	3.25252	4.20738	4.13845	5.05161
		116.952	0.422125	116.952	0.444708	116.613	4.96256	7.36878	4.42731	4.65593	7.18947	4.204	3.25292	4.21012	4.13851	5.0527
		116.952	0.421515	116.952	0.445166	116.613	4.96469	7.36819	4.42681	4.66088	7.18966	4.20388	3.25332	4.21285	4.13857	5.0538
		116.953	0.424567	116.953	0.442572	116.613	4.96681	7.3665	4.42688	4.66544	7.19022	4.20373	3.2537	4.21554	4.13866	5.05488
		116.953	0.426855	116.953	0.446692	116.613	4.96894	7.3652	4.42673	4.67	7.19035	4.20354	3.25409	4.2183	4.13867	5.05597
		116.954	0.428534	116.954	0.451575	116.613	4.97107	7.36406	4.42666	4.67455	7.19048	4.20333	3.25447	4.22102	4.13864	5.05704
		116.954	0.428839	116.954	0.448218	116.614	4.97319	7.36262	4.42666	4.6792	7.19056	4.20314	3.25485	4.2234	4.13902	5.05808
		116.955	0.429755	116.955	0.445471	116.614	4.97533	7.36118	4.42666	4.68385	7.19068	4.20292	3.25526	4.22573	4.1394	5.05912
		116.955	0.43479	116.955	0.446844	116.614	4.97725	7.36012	4.42665	4.68851	7.19073	4.20263	3.25574	4.22805	4.13979	5.06015
		116.956	0.440131	116.956	0.447913	116.614	4.979	7.36006	4.426	4.69325	7.19088	4.20229	3.25623	4.23048	4.14017	5.06118
		116.956	0.442114	116.956	0.452795	116.614	4.98061	7.36088	4.42504	4.69741	7.19178	4.20195	3.25674	4.2329	4.14075	5.06221
		116.957	0.44425	116.957	0.459814	116.615	4.98221	7.36147	4.42408	4.70088	7.19275	4.20164	3.25727	4.23538	4.14123	5.06324
		116.957	0.44776	116.957	0.458899	116.615	4.98382	7.36241	4.42296	4.70441	7.19373	4.20138	3.25779	4.23795	4.14164	5.0643
		116.958	0.452032	116.958	0.455237	116.615	4.98548	7.36348	4.42183	4.70794	7.1947	4.20089	3.25852	4.24068	4.14192	5.06532
		116.958	0.457068	116.958	0.458746	116.615	4.98714	7.36455	4.42071	4.71083	7.19577	4.2003	3.25924	4.24348	4.14212	5.06636
		116.959	0.458136	116.959	0.462103	116.615	4.9888	7.36559	4.4197	4.71368	7.19684	4.19967	3.25996	4.24634	4.14226	5.06738
		116.959	0.455389	116.959	0.458289	116.616	4.99031	7.36664	4.4187	4.71653	7.19792	4.19898	3.26068	4.2492	4.14233	5.0684
		116.96	0.456305	116.96	0.455542	116.616	4.99181	7.36768	4.41769	4.71938	7.19899	4.19828	3.2614	4.25209	4.14235	5.06942
		116.96	0.458746	116.96	0.457373	116.616	4.9933	7.36839	4.41659	4.72157	7.2016	4.19759	3.26211	4.25499	4.14238	5.07046
		116.961	0.456458	116.961	0.457526	116.616	4.99488	7.36939	4.41559	4.7232	7.20515	4.19697	3.26275	4.25789	4.1424	5.07159
		116.961	0.455237	116.961	0.453711	116.616	4.99661	7.37016	4.4147	4.72478	7.20954	4.19636	3.26337	4.2608	4.14245	5.07277
		116.962	0.46073	116.962	0.449591	116.617	4.99835	7.37025	4.41421	4.72565	7.21393	4.19578	3.26392	4.26369	4.14254	5.07395
		116.963	0.466986	116.963	0.447302	116.617	5.00012	7.37088	4.41348	4.72653	7.21812	4.19521	3.26449	4.26651	4.14278	5.0752
		116.963	0.470496	116.963	0.44837	116.617	5.0018	7.37152	4.41275	4.72746	7.22201	4.19464	3.26505	4.26934	4.14301	5.07643
		116.964	0.473395	116.964	0.452948	116.617	5.00342	7.37158	4.41191	4.72863	7.22572	4.19406	3.26563	4.27216	4.14319	5.07765
		116.964	0.474005	116.964	0.458594	116.617	5.005	7.37143	4.41123	4.73084	7.22835	4.19348	3.26624	4.27504	4.1433	5.07886
		116.965	0.47309	116.965	0.462103	116.618	5.00656	7.37128	4.41054	4.73357	7.23001	4.1929	3.26684	4.27792	4.14341	5.08008
		116.965	0.477209	116.965	0.460883	116.618	5.00809	7.37059	4.41009	4.73629	7.23136	4.19232	3.26746	4.28076	4.14357	5.08133
		116.966	0.483008	116.966	0.454779	116.618	5.00961	7.36994	4.40963	4.74045	7.23153	4.19197	3.26802	4.28361	4.14379	5.08259
[truncated: 8,351 more rows]

[truncated: 19 more sheets: Fig3c, Fig.3d, Fig.3e, Fig.4c, Fig.4d, Fig.4e, Fig.4f, Fig.4g, Fig.4h, Fig.S1a, Fig.S1b, Fig.S3, Fig,S6, Fig,S7, Fig,S8, Fig,S11, Fig,S12, Fig,S13, Fig,S14]
